# Supplementary material for: Whole Genome Sequencing and Comparative Genome Analysis of the Halotolerant Deep Sea Black Yeast Hortaea werneckii
Source: Life (Basel). 2020 Oct 2;10(10):229. doi: 10.3390/life10100229 (PMC7601665; doi:10.3390/life10100229)
Supplement: Supplementary file 1 [file life-10-00229-s001.zip]

Archive with 1 entries (1 files):
- life-949035-supplementary.xlsx
