# Supplementary material for: Whole Genome Sequencing and Comparative Genome Analysis of the Halotolerant Deep Sea Black Yeast Hortaea werneckii
Source: Life (Basel). 2020 Oct 2;10(10):229. doi: 10.3390/life10100229 (PMC7601665; doi:10.3390/life10100229)
Supplement: Supplementary file 1 [file life-10-00229-s001.zip › life-949035-supplementary.xlsx]

## Sheet: Overall_Orthogroups_Statistics
Supplemetary Table S1. Overall statistics of all orthogroups detected in the two Hortaea werneckii strains
Number of strains	2
Total number of genes	30.807
Total number of genes in orthogroups	30.563
Total number of unassigned genes	244
Percentage of genes in orthogroups	99.2
Percentage of unassigned genes	0.8
Number of orthogroups	10.911
Number of strain-specific orthogroups	22
Number of genes in strain-specific orthogroups	44
Number of shared orthogroups	10.889
Number of shared single-copy orthogroups	6.052

## Sheet: Per-Strain_Orthogroup_Statistic
Supplementary Table S1. Orthogroups statistics per-strain
	MC848 strain	MC873 strain
Number of genes	15.41	15.397
Number of genes in orthogroups	15.292	15.271
Number of unassigned genes	118	126
Number of orthogroups	10.899	10.901
Number of strain-specific orthogroups	10	12
Number of genes in strain-specific orthogroups	20	24
Number of genes within orthogroups	Number of orthogroups (%)	Number of orthogroups (%)
0	12 (0.1%)	10 (0.1%)
1	6,519 (59.7%)	6,561 (60.1%)
2	4,367 (40.0%)	4,311 (39.5%)
3	13 (0.1%)	28 (0.3%)
4	0 (0.0%)	1 (0.0%)

## Sheet: Orthogroups and related genes
Supplementary Table S1. Orthogroups and associated genes detected in each strain
Orthogroup_ID	MC848 genes	MC873 genes
OG0000000	UM848_00580, UM848_04750	UM873_03468, UM873_03469, UM873_08851, UM873_08852
OG0000001	UM848_05095, UM848_06575, UM848_13784	UM873_09723, UM873_11705, UM873_11706
OG0000002	UM848_09578, UM848_10573, UM848_12383	UM873_07873, UM873_08915, UM873_12425
OG0000003	UM848_00332, UM848_11262, UM848_11637	UM873_10147, UM873_10709
OG0000004	UM848_00726, UM848_01141, UM848_04870	UM873_01396, UM873_03691
OG0000005	UM848_00973, UM848_02752, UM848_07543	UM873_00110, UM873_01495
OG0000006	UM848_01080, UM848_05624, UM848_10782	UM873_04563, UM873_09169
OG0000007	UM848_01482, UM848_15241	UM873_10191, UM873_12734, UM873_15148
OG0000008	UM848_01724, UM848_03472	UM873_00627, UM873_02807, UM873_12458
OG0000009	UM848_01890, UM848_02779	UM873_00782, UM873_09419, UM873_11140
OG0000010	UM848_02948, UM848_08731	UM873_01286, UM873_06835, UM873_13492
OG0000011	UM848_03194, UM848_05393	UM873_00999, UM873_01000, UM873_01905
OG0000012	UM848_04220, UM848_06237	UM873_02494, UM873_02495, UM873_11355
OG0000013	UM848_04393, UM848_04522, UM848_11054	UM873_11676, UM873_11972
OG0000014	UM848_04700, UM848_10547, UM848_12840	UM873_03540, UM873_08483
OG0000015	UM848_04942, UM848_08381	UM873_03991, UM873_08661, UM873_12538
OG0000016	UM848_05040, UM848_11554	UM873_06573, UM873_07463, UM873_10936
OG0000017	UM848_06352, UM848_07184	UM873_05019, UM873_05806, UM873_05807
OG0000018	UM848_06639, UM848_09224, UM848_14841	UM873_07202, UM873_07708
OG0000019	UM848_07652, UM848_07653, UM848_14790	UM873_14474, UM873_14821
OG0000020	UM848_08458, UM848_08459, UM848_10162	UM873_01967, UM873_08567
OG0000021	UM848_08985, UM848_14644	UM873_02128, UM873_07981, UM873_14572
OG0000022	UM848_09049, UM848_09782	UM873_06668, UM873_06927, UM873_08340
OG0000023	UM848_09640, UM848_10788	UM873_05477, UM873_15208, UM873_15209
OG0000024	UM848_11972, UM848_12087	UM873_14053, UM873_14543, UM873_14944
OG0000025	UM848_12211, UM848_12332	UM873_13376, UM873_13377, UM873_13461
OG0000026	UM848_12670, UM848_14829	UM873_11290, UM873_14999, UM873_15000
OG0000027	UM848_13064, UM848_14312	UM873_05256, UM873_12167, UM873_14156
OG0000028	UM848_13358, UM848_13713	UM873_12276, UM873_13166, UM873_14145
OG0000029	UM848_00001, UM848_14243	UM873_04227, UM873_13796
OG0000030	UM848_00003, UM848_02348	UM873_04229, UM873_08561
OG0000031	UM848_00004, UM848_02349	UM873_04230, UM873_08560
OG0000032	UM848_00005, UM848_02350	UM873_04231, UM873_08559
OG0000033	UM848_00006, UM848_02351	UM873_04232, UM873_08558
OG0000034	UM848_00007, UM848_02352	UM873_04233, UM873_08556
OG0000035	UM848_00008, UM848_02353	UM873_04234, UM873_08555
OG0000036	UM848_00010, UM848_02355	UM873_04236, UM873_08553
OG0000037	UM848_00012, UM848_02357	UM873_04238, UM873_08551
OG0000038	UM848_00013, UM848_02358	UM873_04239, UM873_08550
OG0000039	UM848_00014, UM848_02359	UM873_04240, UM873_08549
OG0000040	UM848_00017, UM848_02362	UM873_04243, UM873_08546
OG0000041	UM848_00018, UM848_02363	UM873_04244, UM873_08545
OG0000042	UM848_00019, UM848_02364	UM873_04245, UM873_08544
OG0000043	UM848_00020, UM848_02365	UM873_04246, UM873_08543
OG0000044	UM848_00021, UM848_02366	UM873_04247, UM873_08542
OG0000045	UM848_00023, UM848_02368	UM873_04249, UM873_08540
OG0000046	UM848_00024, UM848_02369	UM873_04250, UM873_08539
OG0000047	UM848_00025, UM848_02370	UM873_04251, UM873_08538
OG0000048	UM848_00026, UM848_02371	UM873_04252, UM873_08537
OG0000049	UM848_00027, UM848_02372	UM873_04253, UM873_08536
OG0000050	UM848_00028, UM848_02373	UM873_04254, UM873_08535
OG0000051	UM848_00029, UM848_02374	UM873_04255, UM873_08534
OG0000052	UM848_00031, UM848_02376	UM873_04257, UM873_08532
OG0000053	UM848_00033, UM848_02378	UM873_04259, UM873_08530
OG0000054	UM848_00035, UM848_02380	UM873_04261, UM873_08528
OG0000055	UM848_00038, UM848_02383	UM873_04264, UM873_08525
OG0000056	UM848_00039, UM848_02384	UM873_04265, UM873_08524
OG0000057	UM848_00040, UM848_02385	UM873_04266, UM873_12402
OG0000058	UM848_00042, UM848_02387	UM873_04268, UM873_12404
OG0000059	UM848_00043, UM848_02388	UM873_04269, UM873_12405
OG0000060	UM848_00044, UM848_02389	UM873_04270, UM873_12406
OG0000061	UM848_00045, UM848_02390	UM873_04271, UM873_12407
OG0000062	UM848_00047, UM848_02393	UM873_04273, UM873_12410
OG0000063	UM848_00049, UM848_02395	UM873_04275, UM873_12412
OG0000064	UM848_00050, UM848_02396	UM873_04276, UM873_12413
OG0000065	UM848_00051, UM848_02397	UM873_04277, UM873_12414
OG0000066	UM848_00052, UM848_02398	UM873_04278, UM873_12415
OG0000067	UM848_00053, UM848_02399	UM873_04279, UM873_12416
OG0000068	UM848_00057, UM848_02403	UM873_04283, UM873_12421
OG0000069	UM848_00058, UM848_02404	UM873_04284, UM873_12422
OG0000070	UM848_00059, UM848_02405	UM873_04285, UM873_12423
OG0000071	UM848_00061, UM848_02407	UM873_04287, UM873_05411
OG0000072	UM848_00067, UM848_02414	UM873_04294, UM873_05404
OG0000073	UM848_00069, UM848_02416	UM873_04296, UM873_05402
OG0000074	UM848_00070, UM848_02417	UM873_04297, UM873_05401
OG0000075	UM848_00074, UM848_02421	UM873_05397, UM873_10428
OG0000076	UM848_00075, UM848_02422	UM873_05396, UM873_10429
OG0000077	UM848_00076, UM848_02423	UM873_05395, UM873_10430
OG0000078	UM848_00077, UM848_02424	UM873_05394, UM873_10431
OG0000079	UM848_00078, UM848_02426	UM873_05392, UM873_10432
OG0000080	UM848_00079, UM848_02427	UM873_05391, UM873_10433
OG0000081	UM848_00080, UM848_02428	UM873_05390, UM873_10434
OG0000082	UM848_00082, UM848_02430	UM873_05388, UM873_10436
OG0000083	UM848_00086, UM848_02434	UM873_05384, UM873_10440
OG0000084	UM848_00087, UM848_02435	UM873_05383, UM873_10441
OG0000085	UM848_00089, UM848_02437	UM873_05381, UM873_10443
OG0000086	UM848_00090, UM848_02438	UM873_05379, UM873_10445
OG0000087	UM848_00093, UM848_02442	UM873_05375, UM873_10448
OG0000088	UM848_00094, UM848_02443	UM873_05374, UM873_11185
OG0000089	UM848_00095, UM848_02444	UM873_05373, UM873_11186
OG0000090	UM848_00097, UM848_02446	UM873_05371, UM873_11188
OG0000091	UM848_00098, UM848_02447	UM873_05370, UM873_11189
OG0000092	UM848_00100, UM848_02449	UM873_05368, UM873_11191
OG0000093	UM848_00101, UM848_02450	UM873_05367, UM873_11192
OG0000094	UM848_00102, UM848_02451	UM873_05366, UM873_11193
OG0000095	UM848_00105, UM848_02453	UM873_05364, UM873_11196
OG0000096	UM848_00106, UM848_02454	UM873_05363, UM873_11197
OG0000097	UM848_00107, UM848_02455	UM873_05362, UM873_11198
OG0000098	UM848_00108, UM848_02456	UM873_05361, UM873_11199
OG0000099	UM848_00109, UM848_02457	UM873_05360, UM873_11200
OG0000100	UM848_00110, UM848_02458	UM873_05359, UM873_11201
OG0000101	UM848_00112, UM848_02460	UM873_05357, UM873_11203
OG0000102	UM848_00113, UM848_02461	UM873_05356, UM873_11204
OG0000103	UM848_00114, UM848_02462	UM873_05355, UM873_11205
OG0000104	UM848_00116, UM848_09875	UM873_08024, UM873_11207
OG0000105	UM848_00117, UM848_09876	UM873_08025, UM873_11208
OG0000106	UM848_00118, UM848_09877	UM873_08026, UM873_11209
OG0000107	UM848_00121, UM848_09880	UM873_08029, UM873_11212
OG0000108	UM848_00123, UM848_09882	UM873_05243, UM873_08031
OG0000109	UM848_00124, UM848_09883	UM873_05242, UM873_08032
OG0000110	UM848_00126, UM848_09885	UM873_05240, UM873_08034
OG0000111	UM848_00127, UM848_09886	UM873_05239, UM873_08035
OG0000112	UM848_00128, UM848_09887	UM873_05238, UM873_08036
OG0000113	UM848_00129, UM848_09888	UM873_05237, UM873_08037
OG0000114	UM848_00131, UM848_09890	UM873_05235, UM873_08039
OG0000115	UM848_00132, UM848_09891	UM873_05234, UM873_08040
OG0000116	UM848_00133, UM848_09892	UM873_05233, UM873_08041
OG0000117	UM848_00134, UM848_09893	UM873_05232, UM873_08042
OG0000118	UM848_00136, UM848_09895	UM873_05230, UM873_08044
OG0000119	UM848_00137, UM848_09896	UM873_05229, UM873_08045
OG0000120	UM848_00139, UM848_09898	UM873_05227, UM873_08047
OG0000121	UM848_00143, UM848_09902	UM873_05223, UM873_08051
OG0000122	UM848_00144, UM848_09903	UM873_05222, UM873_08052
OG0000123	UM848_00147, UM848_09906	UM873_05219, UM873_08055
OG0000124	UM848_00149, UM848_09908	UM873_05217, UM873_08057
OG0000125	UM848_00150, UM848_09909	UM873_05216, UM873_08058
OG0000126	UM848_00151, UM848_06172	UM873_04615, UM873_05215
OG0000127	UM848_00152, UM848_06171	UM873_04616, UM873_05214
OG0000128	UM848_00153, UM848_06170	UM873_04617, UM873_05213
OG0000129	UM848_00154, UM848_06169	UM873_04618, UM873_05212
OG0000130	UM848_00155, UM848_06168	UM873_04619, UM873_05211
OG0000131	UM848_00156, UM848_06166	UM873_04621, UM873_05210
OG0000132	UM848_00157, UM848_06165	UM873_04622, UM873_05209
OG0000133	UM848_00158, UM848_06164	UM873_04623, UM873_05208
OG0000134	UM848_00162, UM848_06160	UM873_04627, UM873_05204
OG0000135	UM848_00164, UM848_06158	UM873_04629, UM873_05202
OG0000136	UM848_00166, UM848_06156	UM873_04631, UM873_05200
OG0000137	UM848_00167, UM848_06155	UM873_04632, UM873_05199
OG0000138	UM848_00168, UM848_06154	UM873_04633, UM873_05198
OG0000139	UM848_00169, UM848_06153	UM873_04634, UM873_05197
OG0000140	UM848_00172, UM848_06151	UM873_04636, UM873_05195
OG0000141	UM848_00174, UM848_06149	UM873_04638, UM873_05193
OG0000142	UM848_00175, UM848_06147	UM873_04639, UM873_05192
OG0000143	UM848_00177, UM848_02310	UM873_00264, UM873_03609
OG0000144	UM848_00179, UM848_02308	UM873_00262, UM873_03611
OG0000145	UM848_00182, UM848_02306	UM873_00259, UM873_03614
OG0000146	UM848_00185, UM848_02303	UM873_00256, UM873_03617
OG0000147	UM848_00187, UM848_02301	UM873_00254, UM873_03619
OG0000148	UM848_00188, UM848_02300	UM873_00253, UM873_03620
OG0000149	UM848_00189, UM848_02299	UM873_00252, UM873_03621
OG0000150	UM848_00190, UM848_02298	UM873_00251, UM873_03622
OG0000151	UM848_00191, UM848_02297	UM873_00250, UM873_03623
OG0000152	UM848_00192, UM848_02296	UM873_00249, UM873_03624
OG0000153	UM848_00193, UM848_02295	UM873_00248, UM873_03625
OG0000154	UM848_00195, UM848_02293	UM873_00246, UM873_03627
OG0000155	UM848_00196, UM848_02292	UM873_00245, UM873_03628
OG0000156	UM848_00197, UM848_02291	UM873_00244, UM873_03629
OG0000157	UM848_00198, UM848_02290	UM873_00243, UM873_03630
OG0000158	UM848_00199, UM848_02289	UM873_00242, UM873_03631
OG0000159	UM848_00200, UM848_02288	UM873_00241, UM873_03632
OG0000160	UM848_00207, UM848_02280	UM873_00233, UM873_03639
OG0000161	UM848_00208, UM848_02279	UM873_00232, UM873_03640
OG0000162	UM848_00211, UM848_02276	UM873_00229, UM873_03643
OG0000163	UM848_00212, UM848_02275	UM873_00228, UM873_03644
OG0000164	UM848_00214, UM848_02273	UM873_00226, UM873_03646
OG0000165	UM848_00216, UM848_02271	UM873_00224, UM873_03648
OG0000166	UM848_00219, UM848_02268	UM873_00221, UM873_03651
OG0000167	UM848_00220, UM848_02267	UM873_00220, UM873_03652
OG0000168	UM848_00222, UM848_02265	UM873_00218, UM873_03654
OG0000169	UM848_00223, UM848_02264	UM873_00217, UM873_03655
OG0000170	UM848_00224, UM848_02263	UM873_00216, UM873_03656
OG0000171	UM848_00229, UM848_02257	UM873_00210, UM873_03661
OG0000172	UM848_00230, UM848_02256	UM873_00209, UM873_03662
OG0000173	UM848_00232, UM848_02254	UM873_00207, UM873_03664
OG0000174	UM848_00235, UM848_02251	UM873_00204, UM873_03667
OG0000175	UM848_00236, UM848_02250	UM873_00203, UM873_03668
OG0000176	UM848_00237, UM848_02249	UM873_00202, UM873_03669
OG0000177	UM848_00238, UM848_02248	UM873_00201, UM873_03670
OG0000178	UM848_00239, UM848_02247	UM873_00200, UM873_03671
OG0000179	UM848_00240, UM848_02246	UM873_00199, UM873_03672
OG0000180	UM848_00241, UM848_02245	UM873_00198, UM873_03673
OG0000181	UM848_00242, UM848_02244	UM873_00197, UM873_03674
OG0000182	UM848_00244, UM848_02242	UM873_00195, UM873_03676
OG0000183	UM848_00245, UM848_02240	UM873_00193, UM873_03677
OG0000184	UM848_00247, UM848_02238	UM873_00191, UM873_03679
OG0000185	UM848_00248, UM848_02237	UM873_00190, UM873_03680
OG0000186	UM848_00250, UM848_02235	UM873_00188, UM873_03682
OG0000187	UM848_00252, UM848_02233	UM873_00186, UM873_03684
OG0000188	UM848_00253, UM848_02232	UM873_00185, UM873_03685
OG0000189	UM848_00255, UM848_02230	UM873_00183, UM873_04432
OG0000190	UM848_00257, UM848_02228	UM873_00181, UM873_04434
OG0000191	UM848_00259, UM848_07766	UM873_04436, UM873_12779
OG0000192	UM848_00260, UM848_07765	UM873_04437, UM873_12780
OG0000193	UM848_00261, UM848_07764	UM873_04438, UM873_12781
OG0000194	UM848_00264, UM848_07762	UM873_04441, UM873_12783
OG0000195	UM848_00265, UM848_07761	UM873_04442, UM873_12784
OG0000196	UM848_00267, UM848_07759	UM873_04444, UM873_12786
OG0000197	UM848_00271, UM848_07755	UM873_04448, UM873_12790
OG0000198	UM848_00272, UM848_07754	UM873_04449, UM873_12791
OG0000199	UM848_00273, UM848_07753	UM873_04450, UM873_12792
OG0000200	UM848_00274, UM848_07752	UM873_04451, UM873_12793
OG0000201	UM848_00275, UM848_07751	UM873_04452, UM873_12794
OG0000202	UM848_00276, UM848_07750	UM873_04453, UM873_08896
OG0000203	UM848_00279, UM848_07748	UM873_04456, UM873_08894
OG0000204	UM848_00280, UM848_07744	UM873_04457, UM873_08890
OG0000205	UM848_00281, UM848_07745	UM873_04458, UM873_08891
OG0000206	UM848_00288, UM848_07740	UM873_04465, UM873_08886
OG0000207	UM848_00289, UM848_07739	UM873_04466, UM873_08885
OG0000208	UM848_00290, UM848_07738	UM873_04467, UM873_08884
OG0000209	UM848_00292, UM848_07736	UM873_04469, UM873_08882
OG0000210	UM848_00293, UM848_07735	UM873_04470, UM873_08881
OG0000211	UM848_00294, UM848_07734	UM873_04471, UM873_08880
OG0000212	UM848_00295, UM848_07733	UM873_04472, UM873_08879
OG0000213	UM848_00296, UM848_07732	UM873_04473, UM873_08878
OG0000214	UM848_00297, UM848_07731	UM873_04474, UM873_08877
OG0000215	UM848_00302, UM848_07726	UM873_04479, UM873_08872
OG0000216	UM848_00303, UM848_07725	UM873_04480, UM873_08871
OG0000217	UM848_00304, UM848_07724	UM873_04481, UM873_08870
OG0000218	UM848_00305, UM848_07723	UM873_04482, UM873_08869
OG0000219	UM848_00306, UM848_07722	UM873_04483, UM873_08868
OG0000220	UM848_00307, UM848_07721	UM873_04484, UM873_08867
OG0000221	UM848_00308, UM848_07720	UM873_04485, UM873_08866
OG0000222	UM848_00309, UM848_07719	UM873_04486, UM873_08865
OG0000223	UM848_00310, UM848_07718	UM873_04487, UM873_08864
OG0000224	UM848_00311, UM848_07717	UM873_04488, UM873_08863
OG0000225	UM848_00313, UM848_07715	UM873_04490, UM873_08861
OG0000226	UM848_00314, UM848_07714	UM873_04491, UM873_08860
OG0000227	UM848_00320, UM848_11626	UM873_10160, UM873_10722
OG0000228	UM848_00321, UM848_11627	UM873_10159, UM873_10721
OG0000229	UM848_00322, UM848_11628	UM873_10157, UM873_10720
OG0000230	UM848_00328, UM848_11633	UM873_10152, UM873_10714
OG0000231	UM848_00329, UM848_11634	UM873_10150, UM873_10712
OG0000232	UM848_00330, UM848_11635	UM873_10149, UM873_10711
OG0000233	UM848_00331, UM848_11636	UM873_10148, UM873_10710
OG0000234	UM848_00333, UM848_11638	UM873_10146, UM873_10708
OG0000235	UM848_00335, UM848_07861	UM873_09562, UM873_10518
OG0000236	UM848_00336, UM848_07860	UM873_09563, UM873_10517
OG0000237	UM848_00337, UM848_07859	UM873_09564, UM873_10516
OG0000238	UM848_00338, UM848_07858	UM873_09565, UM873_10515
OG0000239	UM848_00340, UM848_07856	UM873_09567, UM873_10513
OG0000240	UM848_00341, UM848_07855	UM873_09568, UM873_10512
OG0000241	UM848_00343, UM848_07852	UM873_09570, UM873_10509
OG0000242	UM848_00344, UM848_07851	UM873_09571, UM873_10508
OG0000243	UM848_00345, UM848_07850	UM873_09572, UM873_10507
OG0000244	UM848_00347, UM848_07849	UM873_09574, UM873_10506
OG0000245	UM848_00349, UM848_07847	UM873_09576, UM873_10504
OG0000246	UM848_00350, UM848_07846	UM873_09577, UM873_10503
OG0000247	UM848_00351, UM848_07845	UM873_09578, UM873_10502
OG0000248	UM848_00352, UM848_07844	UM873_09579, UM873_10501
OG0000249	UM848_00353, UM848_07843	UM873_09580, UM873_10500
OG0000250	UM848_00354, UM848_07842	UM873_09581, UM873_10499
OG0000251	UM848_00355, UM848_07841	UM873_09582, UM873_11034
OG0000252	UM848_00356, UM848_07840	UM873_09583, UM873_11033
OG0000253	UM848_00361, UM848_07835	UM873_09588, UM873_11028
OG0000254	UM848_00363, UM848_07833	UM873_09590, UM873_11026
OG0000255	UM848_00365, UM848_07831	UM873_00973, UM873_11024
OG0000256	UM848_00366, UM848_07830	UM873_00972, UM873_11023
OG0000257	UM848_00368, UM848_07828	UM873_00970, UM873_11021
OG0000258	UM848_00369, UM848_07827	UM873_00969, UM873_11020
OG0000259	UM848_00371, UM848_07825	UM873_00967, UM873_11018
OG0000260	UM848_00373, UM848_07823	UM873_00965, UM873_11016
OG0000261	UM848_00374, UM848_07822	UM873_00964, UM873_11015
OG0000262	UM848_00375, UM848_07820	UM873_00963, UM873_11013
OG0000263	UM848_00376, UM848_07819	UM873_00962, UM873_11012
OG0000264	UM848_00378, UM848_07817	UM873_00960, UM873_11010
OG0000265	UM848_00380, UM848_15107	UM873_00958, UM873_14961
OG0000266	UM848_00382, UM848_15109	UM873_00956, UM873_14963
OG0000267	UM848_00384, UM848_07960	UM873_00954, UM873_03280
OG0000268	UM848_00387, UM848_07957	UM873_00951, UM873_03283
OG0000269	UM848_00389, UM848_07955	UM873_00949, UM873_03285
OG0000270	UM848_00390, UM848_07954	UM873_00948, UM873_03286
OG0000271	UM848_00391, UM848_07953	UM873_00947, UM873_03287
OG0000272	UM848_00392, UM848_07952	UM873_00946, UM873_03288
OG0000273	UM848_00393, UM848_07951	UM873_00945, UM873_03289
OG0000274	UM848_00394, UM848_07950	UM873_00944, UM873_03290
OG0000275	UM848_00396, UM848_07948	UM873_00942, UM873_03292
OG0000276	UM848_00397, UM848_07947	UM873_00941, UM873_03293
OG0000277	UM848_00398, UM848_07946	UM873_00940, UM873_03294
OG0000278	UM848_00399, UM848_07945	UM873_00939, UM873_03295
OG0000279	UM848_00400, UM848_07944	UM873_00938, UM873_03296
OG0000280	UM848_00402, UM848_07942	UM873_00936, UM873_03298
OG0000281	UM848_00403, UM848_07941	UM873_00935, UM873_03299
OG0000282	UM848_00406, UM848_07938	UM873_00932, UM873_03302
OG0000283	UM848_00408, UM848_07936	UM873_00930, UM873_03304
OG0000284	UM848_00409, UM848_07935	UM873_00929, UM873_03305
OG0000285	UM848_00410, UM848_07934	UM873_00928, UM873_03306
OG0000286	UM848_00411, UM848_07933	UM873_00927, UM873_03307
OG0000287	UM848_00412, UM848_07932	UM873_00926, UM873_03308
OG0000288	UM848_00414, UM848_07929	UM873_00924, UM873_03311
OG0000289	UM848_00417, UM848_07926	UM873_00921, UM873_03314
OG0000290	UM848_00419, UM848_07924	UM873_00919, UM873_03316
OG0000291	UM848_00421, UM848_07923	UM873_00918, UM873_03318
OG0000292	UM848_00424, UM848_07920	UM873_00915, UM873_03321
OG0000293	UM848_00425, UM848_07919	UM873_00914, UM873_03322
OG0000294	UM848_00426, UM848_07918	UM873_00913, UM873_03323
OG0000295	UM848_00430, UM848_07915	UM873_00910, UM873_03327
OG0000296	UM848_00431, UM848_07914	UM873_00909, UM873_03328
OG0000297	UM848_00432, UM848_07913	UM873_00908, UM873_03329
OG0000298	UM848_00433, UM848_07912	UM873_00907, UM873_03330
OG0000299	UM848_00434, UM848_07911	UM873_00906, UM873_03331
OG0000300	UM848_00436, UM848_07909	UM873_00904, UM873_03333
OG0000301	UM848_00437, UM848_12407	UM873_00903, UM873_03335
OG0000302	UM848_00438, UM848_12406	UM873_00902, UM873_03336
OG0000303	UM848_00439, UM848_12405	UM873_00901, UM873_03337
OG0000304	UM848_00446, UM848_12398	UM873_00894, UM873_03344
OG0000305	UM848_00447, UM848_12396	UM873_00893, UM873_03346
OG0000306	UM848_00448, UM848_12395	UM873_00892, UM873_03347
OG0000307	UM848_00449, UM848_12394	UM873_00891, UM873_03348
OG0000308	UM848_00450, UM848_12393	UM873_00890, UM873_03349
OG0000309	UM848_00451, UM848_12392	UM873_00889, UM873_03350
OG0000310	UM848_00452, UM848_12391	UM873_00888, UM873_03351
OG0000311	UM848_00453, UM848_12390	UM873_00887, UM873_03352
OG0000312	UM848_00454, UM848_12389	UM873_00886, UM873_03353
OG0000313	UM848_00457, UM848_12386	UM873_00883, UM873_03356
OG0000314	UM848_00458, UM848_12385	UM873_00882, UM873_03357
OG0000315	UM848_00459, UM848_12384	UM873_00881, UM873_03358
OG0000316	UM848_00461, UM848_08673	UM873_00879, UM873_09686
OG0000317	UM848_00463, UM848_08671	UM873_00877, UM873_09684
OG0000318	UM848_00465, UM848_08668	UM873_00875, UM873_09681
OG0000319	UM848_00466, UM848_08667	UM873_00874, UM873_09680
OG0000320	UM848_00467, UM848_08666	UM873_00873, UM873_09679
OG0000321	UM848_00469, UM848_08664	UM873_00871, UM873_09677
OG0000322	UM848_00470, UM848_08663	UM873_00870, UM873_09676
OG0000323	UM848_00471, UM848_08662	UM873_00869, UM873_09675
OG0000324	UM848_00472, UM848_08661	UM873_00868, UM873_09674
OG0000325	UM848_00474, UM848_08660	UM873_00867, UM873_09673
OG0000326	UM848_00476, UM848_08657	UM873_09670, UM873_09843
OG0000327	UM848_00477, UM848_08656	UM873_09669, UM873_09842
OG0000328	UM848_00480, UM848_08653	UM873_09666, UM873_09839
OG0000329	UM848_00481, UM848_08652	UM873_09665, UM873_09838
OG0000330	UM848_00482, UM848_08651	UM873_09664, UM873_09837
OG0000331	UM848_00483, UM848_08650	UM873_09663, UM873_09836
OG0000332	UM848_00486, UM848_12293	UM873_04734, UM873_10819
OG0000333	UM848_00492, UM848_14553	UM873_04373, UM873_04728
OG0000334	UM848_00493, UM848_14554	UM873_04374, UM873_04727
OG0000335	UM848_00494, UM848_14555	UM873_04375, UM873_04726
OG0000336	UM848_00495, UM848_14556	UM873_04376, UM873_04725
OG0000337	UM848_00496, UM848_14557	UM873_04377, UM873_04724
OG0000338	UM848_00499, UM848_14560	UM873_04380, UM873_04721
OG0000339	UM848_00503, UM848_11448	UM873_04382, UM873_04717
OG0000340	UM848_00504, UM848_11447	UM873_04383, UM873_04716
OG0000341	UM848_00507, UM848_11444	UM873_04386, UM873_04713
OG0000342	UM848_00508, UM848_11443	UM873_04387, UM873_04712
OG0000343	UM848_00509, UM848_11442	UM873_04388, UM873_04711
OG0000344	UM848_00514, UM848_11437	UM873_04393, UM873_04705
OG0000345	UM848_00515, UM848_11436	UM873_04394, UM873_04704
OG0000346	UM848_00517, UM848_11433	UM873_04396, UM873_04702
OG0000347	UM848_00518, UM848_11432	UM873_04397, UM873_04701
OG0000348	UM848_00519, UM848_11430	UM873_04399, UM873_04700
OG0000349	UM848_00520, UM848_11429	UM873_04400, UM873_04699
OG0000350	UM848_00522, UM848_11427	UM873_04402, UM873_04697
OG0000351	UM848_00524, UM848_11425	UM873_04404, UM873_04695
OG0000352	UM848_00525, UM848_11424	UM873_04405, UM873_04694
OG0000353	UM848_00531, UM848_11419	UM873_04410, UM873_04688
OG0000354	UM848_00536, UM848_12703	UM873_04414, UM873_04683
OG0000355	UM848_00537, UM848_12702	UM873_04415, UM873_04682
OG0000356	UM848_00542, UM848_12697	UM873_04420, UM873_04677
OG0000357	UM848_00543, UM848_12696	UM873_04421, UM873_04676
OG0000358	UM848_00544, UM848_12695	UM873_04422, UM873_04675
OG0000359	UM848_00546, UM848_12692	UM873_04425, UM873_08817
OG0000360	UM848_00548, UM848_12690	UM873_04427, UM873_08819
OG0000361	UM848_00549, UM848_12689	UM873_04428, UM873_08820
OG0000362	UM848_00550, UM848_12688	UM873_04429, UM873_08821
OG0000363	UM848_00554, UM848_04725	UM873_03443, UM873_08825
OG0000364	UM848_00556, UM848_04727	UM873_03445, UM873_08827
OG0000365	UM848_00557, UM848_04728	UM873_03446, UM873_08828
OG0000366	UM848_00558, UM848_04729	UM873_03447, UM873_08829
OG0000367	UM848_00567, UM848_04738	UM873_03456, UM873_08838
OG0000368	UM848_00569, UM848_04740	UM873_03458, UM873_08840
OG0000369	UM848_00571, UM848_04741	UM873_03459, UM873_08842
OG0000370	UM848_00572, UM848_04742	UM873_03460, UM873_08843
OG0000371	UM848_00574, UM848_04744	UM873_03462, UM873_08845
OG0000372	UM848_00577, UM848_04747	UM873_03465, UM873_08848
OG0000373	UM848_00578, UM848_04748	UM873_03466, UM873_08849
OG0000374	UM848_00582, UM848_04752	UM873_03471, UM873_08854
OG0000375	UM848_00584, UM848_04754	UM873_03473, UM873_08856
OG0000376	UM848_00585, UM848_04755	UM873_03474, UM873_07305
OG0000377	UM848_00586, UM848_04756	UM873_03475, UM873_07304
OG0000378	UM848_00588, UM848_04758	UM873_03477, UM873_07302
OG0000379	UM848_00590, UM848_04760	UM873_03479, UM873_07300
OG0000380	UM848_00596, UM848_04765	UM873_03484, UM873_07294
OG0000381	UM848_00597, UM848_04766	UM873_03485, UM873_07293
OG0000382	UM848_00600, UM848_04769	UM873_03488, UM873_07290
OG0000383	UM848_00601, UM848_04770	UM873_03489, UM873_07289
OG0000384	UM848_00603, UM848_04772	UM873_03491, UM873_07287
OG0000385	UM848_00604, UM848_04773	UM873_07286, UM873_10627
OG0000386	UM848_00606, UM848_04775	UM873_03494, UM873_07284
OG0000387	UM848_00607, UM848_04776	UM873_03495, UM873_07283
OG0000388	UM848_00608, UM848_04777	UM873_03496, UM873_07282
OG0000389	UM848_00609, UM848_04778	UM873_03497, UM873_07281
OG0000390	UM848_00612, UM848_04781	UM873_03500, UM873_07278
OG0000391	UM848_00613, UM848_04782	UM873_03501, UM873_07277
OG0000392	UM848_00616, UM848_04785	UM873_03504, UM873_07274
OG0000393	UM848_00617, UM848_04786	UM873_03505, UM873_07273
OG0000394	UM848_00618, UM848_04787	UM873_03506, UM873_07272
OG0000395	UM848_00620, UM848_04789	UM873_03508, UM873_07270
OG0000396	UM848_00623, UM848_04792	UM873_03511, UM873_07267
OG0000397	UM848_00625, UM848_04793	UM873_03512, UM873_07265
OG0000398	UM848_00627, UM848_04795	UM873_03514, UM873_07263
OG0000399	UM848_00628, UM848_04796	UM873_03515, UM873_07262
OG0000400	UM848_00629, UM848_08061	UM873_02193, UM873_11335
OG0000401	UM848_00630, UM848_08062	UM873_02194, UM873_11334
OG0000402	UM848_00633, UM848_08065	UM873_02197, UM873_11331
OG0000403	UM848_00639, UM848_08071	UM873_02203, UM873_11323
OG0000404	UM848_00640, UM848_08072	UM873_02204, UM873_11322
OG0000405	UM848_00641, UM848_08073	UM873_02205, UM873_11321
OG0000406	UM848_00642, UM848_08074	UM873_02206, UM873_11320
OG0000407	UM848_00644, UM848_08076	UM873_02208, UM873_11318
OG0000408	UM848_00646, UM848_08078	UM873_02210, UM873_11316
OG0000409	UM848_00647, UM848_08079	UM873_02211, UM873_11315
OG0000410	UM848_00648, UM848_08080	UM873_02212, UM873_11314
OG0000411	UM848_00650, UM848_08082	UM873_02214, UM873_11312
OG0000412	UM848_00651, UM848_08083	UM873_02215, UM873_11311
OG0000413	UM848_00652, UM848_08084	UM873_02216, UM873_11310
OG0000414	UM848_00653, UM848_08085	UM873_02217, UM873_11309
OG0000415	UM848_00658, UM848_08090	UM873_02222, UM873_15247
OG0000416	UM848_00659, UM848_08091	UM873_02223, UM873_11058
OG0000417	UM848_00660, UM848_08092	UM873_02224, UM873_11057
OG0000418	UM848_00661, UM848_08093	UM873_02225, UM873_11056
OG0000419	UM848_00663, UM848_08094	UM873_02227, UM873_11055
OG0000420	UM848_00664, UM848_08095	UM873_02228, UM873_11054
OG0000421	UM848_00667, UM848_08098	UM873_02231, UM873_11051
OG0000422	UM848_00669, UM848_08100	UM873_02233, UM873_11049
OG0000423	UM848_00671, UM848_08101	UM873_02235, UM873_11048
OG0000424	UM848_00673, UM848_08103	UM873_02237, UM873_11047
OG0000425	UM848_00682, UM848_08113	UM873_02246, UM873_11037
OG0000426	UM848_00683, UM848_08114	UM873_02247, UM873_11036
OG0000427	UM848_00686, UM848_15089	UM873_02250, UM873_14929
OG0000428	UM848_00688, UM848_15091	UM873_02252, UM873_14927
OG0000429	UM848_00689, UM848_15092	UM873_02253, UM873_14926
OG0000430	UM848_00691, UM848_06875	UM873_02255, UM873_05353
OG0000431	UM848_00694, UM848_06878	UM873_02258, UM873_05350
OG0000432	UM848_00696, UM848_06880	UM873_02260, UM873_05348
OG0000433	UM848_00699, UM848_06883	UM873_02263, UM873_05345
OG0000434	UM848_00700, UM848_06884	UM873_02264, UM873_05344
OG0000435	UM848_00703, UM848_06887	UM873_02267, UM873_05341
OG0000436	UM848_00704, UM848_06888	UM873_02268, UM873_05340
OG0000437	UM848_00705, UM848_06889	UM873_02269, UM873_05339
OG0000438	UM848_00706, UM848_06890	UM873_02270, UM873_05338
OG0000439	UM848_00707, UM848_06891	UM873_02271, UM873_05337
OG0000440	UM848_00708, UM848_06892	UM873_02272, UM873_05336
OG0000441	UM848_00712, UM848_06896	UM873_02276, UM873_05332
OG0000442	UM848_00715, UM848_06899	UM873_02279, UM873_05329
OG0000443	UM848_00717, UM848_06901	UM873_02281, UM873_05327
OG0000444	UM848_00718, UM848_06902	UM873_02282, UM873_05326
OG0000445	UM848_00719, UM848_06903	UM873_02283, UM873_05325
OG0000446	UM848_00723, UM848_06906	UM873_02287, UM873_05322
OG0000447	UM848_00724, UM848_06907	UM873_02288, UM873_05321
OG0000448	UM848_00725, UM848_04871	UM873_01395, UM873_03690
OG0000449	UM848_00727, UM848_04869	UM873_01397, UM873_03692
OG0000450	UM848_00728, UM848_04868	UM873_01398, UM873_03693
OG0000451	UM848_00730, UM848_04866	UM873_01400, UM873_03695
OG0000452	UM848_00731, UM848_04865	UM873_01401, UM873_03696
OG0000453	UM848_00732, UM848_04864	UM873_01402, UM873_03697
OG0000454	UM848_00733, UM848_04863	UM873_01403, UM873_03698
OG0000455	UM848_00734, UM848_04862	UM873_01404, UM873_03699
OG0000456	UM848_00735, UM848_04861	UM873_01405, UM873_03700
OG0000457	UM848_00736, UM848_04860	UM873_01406, UM873_03701
OG0000458	UM848_00737, UM848_04859	UM873_01407, UM873_03702
OG0000459	UM848_00738, UM848_04858	UM873_01408, UM873_03703
OG0000460	UM848_00740, UM848_04856	UM873_01410, UM873_03705
OG0000461	UM848_00741, UM848_04855	UM873_01411, UM873_03706
OG0000462	UM848_00747, UM848_04853	UM873_01417, UM873_03708
OG0000463	UM848_00749, UM848_04851	UM873_01420, UM873_03711
OG0000464	UM848_00750, UM848_04850	UM873_01421, UM873_03712
OG0000465	UM848_00752, UM848_04849	UM873_01423, UM873_03713
OG0000466	UM848_00755, UM848_04846	UM873_01426, UM873_03716
OG0000467	UM848_00757, UM848_04844	UM873_01428, UM873_03718
OG0000468	UM848_00758, UM848_04843	UM873_01429, UM873_03719
OG0000469	UM848_00760, UM848_04841	UM873_01431, UM873_03721
OG0000470	UM848_00761, UM848_04840	UM873_01432, UM873_03722
OG0000471	UM848_00763, UM848_04838	UM873_01434, UM873_03724
OG0000472	UM848_00765, UM848_04836	UM873_01436, UM873_03726
OG0000473	UM848_00766, UM848_04835	UM873_01437, UM873_03727
OG0000474	UM848_00772, UM848_04830	UM873_01443, UM873_03732
OG0000475	UM848_00774, UM848_04828	UM873_01445, UM873_03734
OG0000476	UM848_00777, UM848_02590	UM873_00345, UM873_03022
OG0000477	UM848_00778, UM848_02591	UM873_00346, UM873_03021
OG0000478	UM848_00780, UM848_02593	UM873_00348, UM873_03019
OG0000479	UM848_00781, UM848_02594	UM873_00349, UM873_03018
OG0000480	UM848_00782, UM848_02595	UM873_00350, UM873_03017
OG0000481	UM848_00783, UM848_02596	UM873_00351, UM873_03016
OG0000482	UM848_00787, UM848_02600	UM873_00355, UM873_03012
OG0000483	UM848_00788, UM848_02601	UM873_00356, UM873_03011
OG0000484	UM848_00789, UM848_02602	UM873_00357, UM873_03010
OG0000485	UM848_00791, UM848_02604	UM873_00359, UM873_03008
OG0000486	UM848_00792, UM848_02605	UM873_00360, UM873_03007
OG0000487	UM848_00793, UM848_02606	UM873_00361, UM873_03006
OG0000488	UM848_00794, UM848_02607	UM873_00362, UM873_03005
OG0000489	UM848_00795, UM848_02608	UM873_00363, UM873_03004
OG0000490	UM848_00797, UM848_02610	UM873_00365, UM873_03002
OG0000491	UM848_00798, UM848_02611	UM873_00366, UM873_03001
OG0000492	UM848_00799, UM848_02612	UM873_00367, UM873_03000
OG0000493	UM848_00800, UM848_02613	UM873_00368, UM873_02999
OG0000494	UM848_00803, UM848_02616	UM873_00371, UM873_02996
OG0000495	UM848_00805, UM848_02618	UM873_00372, UM873_02995
OG0000496	UM848_00807, UM848_02620	UM873_00374, UM873_02993
OG0000497	UM848_00808, UM848_02621	UM873_00375, UM873_02992
OG0000498	UM848_00809, UM848_02622	UM873_00376, UM873_02991
OG0000499	UM848_00810, UM848_02623	UM873_00377, UM873_02990
OG0000500	UM848_00811, UM848_02624	UM873_00378, UM873_02989
OG0000501	UM848_00813, UM848_02626	UM873_00380, UM873_02987
OG0000502	UM848_00814, UM848_02627	UM873_00381, UM873_02986
OG0000503	UM848_00816, UM848_02629	UM873_00383, UM873_02984
OG0000504	UM848_00817, UM848_02630	UM873_00384, UM873_02983
OG0000505	UM848_00819, UM848_02631	UM873_00386, UM873_02981
OG0000506	UM848_00822, UM848_02635	UM873_00389, UM873_02977
OG0000507	UM848_00823, UM848_02636	UM873_00390, UM873_02976
OG0000508	UM848_00824, UM848_02637	UM873_00391, UM873_02975
OG0000509	UM848_00825, UM848_02638	UM873_00392, UM873_02974
OG0000510	UM848_00826, UM848_02639	UM873_00393, UM873_02973
OG0000511	UM848_00831, UM848_02644	UM873_00398, UM873_02968
OG0000512	UM848_00833, UM848_02646	UM873_00400, UM873_02966
OG0000513	UM848_00837, UM848_02650	UM873_00404, UM873_02961
OG0000514	UM848_00838, UM848_02651	UM873_00405, UM873_02960
OG0000515	UM848_00839, UM848_02652	UM873_00406, UM873_02959
OG0000516	UM848_00840, UM848_02653	UM873_00407, UM873_02958
OG0000517	UM848_00841, UM848_02654	UM873_00408, UM873_02957
OG0000518	UM848_00844, UM848_02656	UM873_00411, UM873_02955
OG0000519	UM848_00846, UM848_02658	UM873_00413, UM873_02953
OG0000520	UM848_00847, UM848_02659	UM873_00414, UM873_02952
OG0000521	UM848_00848, UM848_02660	UM873_00415, UM873_02951
OG0000522	UM848_00849, UM848_02661	UM873_00416, UM873_02950
OG0000523	UM848_00850, UM848_02662	UM873_00417, UM873_02949
OG0000524	UM848_00851, UM848_02663	UM873_00418, UM873_02948
OG0000525	UM848_00852, UM848_02664	UM873_00419, UM873_02947
OG0000526	UM848_00854, UM848_02666	UM873_00421, UM873_11183
OG0000527	UM848_00856, UM848_02667	UM873_00423, UM873_04037
OG0000528	UM848_00857, UM848_02668	UM873_00424, UM873_11181
OG0000529	UM848_00860, UM848_02671	UM873_00427, UM873_11178
OG0000530	UM848_00861, UM848_02672	UM873_00428, UM873_11177
OG0000531	UM848_00864, UM848_02675	UM873_00431, UM873_11174
OG0000532	UM848_00869, UM848_02681	UM873_00436, UM873_11168
OG0000533	UM848_00871, UM848_02683	UM873_00438, UM873_11166
OG0000534	UM848_00872, UM848_02684	UM873_00439, UM873_11165
OG0000535	UM848_00876, UM848_02688	UM873_00443, UM873_11161
OG0000536	UM848_00878, UM848_02690	UM873_00445, UM873_11159
OG0000537	UM848_00879, UM848_02691	UM873_00446, UM873_11158
OG0000538	UM848_00880, UM848_02692	UM873_00447, UM873_11157
OG0000539	UM848_00884, UM848_14366	UM873_00451, UM873_13647
OG0000540	UM848_00885, UM848_14368	UM873_00452, UM873_13649
OG0000541	UM848_00888, UM848_14371	UM873_00455, UM873_13652
OG0000542	UM848_00892, UM848_14375	UM873_00459, UM873_13656
OG0000543	UM848_00893, UM848_15148	UM873_00460, UM873_15046
OG0000544	UM848_00894, UM848_15147	UM873_00461, UM873_15047
OG0000545	UM848_00896, UM848_15145	UM873_00463, UM873_15049
OG0000546	UM848_00899, UM848_13219	UM873_00466, UM873_12324
OG0000547	UM848_00901, UM848_13217	UM873_00468, UM873_12326
OG0000548	UM848_00903, UM848_13215	UM873_00470, UM873_12328
OG0000549	UM848_00904, UM848_13214	UM873_00471, UM873_12329
OG0000550	UM848_00905, UM848_13213	UM873_00472, UM873_12330
OG0000551	UM848_00907, UM848_13210	UM873_00474, UM873_12333
OG0000552	UM848_00908, UM848_13209	UM873_00475, UM873_12334
OG0000553	UM848_00909, UM848_13208	UM873_00476, UM873_12335
OG0000554	UM848_00910, UM848_13207	UM873_00477, UM873_12336
OG0000555	UM848_00915, UM848_13201	UM873_00482, UM873_12342
OG0000556	UM848_00920, UM848_01541	UM873_00056, UM873_01547
OG0000557	UM848_00921, UM848_01542	UM873_00057, UM873_01546
OG0000558	UM848_00922, UM848_01543	UM873_00058, UM873_01545
OG0000559	UM848_00923, UM848_01544	UM873_00059, UM873_01544
OG0000560	UM848_00926, UM848_01547	UM873_00062, UM873_01541
OG0000561	UM848_00927, UM848_01548	UM873_00063, UM873_01540
OG0000562	UM848_00928, UM848_01549	UM873_00064, UM873_01539
OG0000563	UM848_00930, UM848_01551	UM873_00066, UM873_01537
OG0000564	UM848_00931, UM848_01552	UM873_00067, UM873_01536
OG0000565	UM848_00932, UM848_01553	UM873_00068, UM873_01535
OG0000566	UM848_00933, UM848_01554	UM873_00069, UM873_01534
OG0000567	UM848_00935, UM848_01556	UM873_00071, UM873_01532
OG0000568	UM848_00937, UM848_01558	UM873_00073, UM873_01530
OG0000569	UM848_00938, UM848_01559	UM873_00074, UM873_01529
OG0000570	UM848_00939, UM848_01560	UM873_00075, UM873_01528
OG0000571	UM848_00940, UM848_01561	UM873_00076, UM873_01527
OG0000572	UM848_00941, UM848_01562	UM873_00077, UM873_01526
OG0000573	UM848_00943, UM848_01564	UM873_00079, UM873_01525
OG0000574	UM848_00944, UM848_01565	UM873_00080, UM873_01524
OG0000575	UM848_00945, UM848_01566	UM873_00081, UM873_01523
OG0000576	UM848_00948, UM848_01570	UM873_00085, UM873_01520
OG0000577	UM848_00949, UM848_01571	UM873_00086, UM873_01519
OG0000578	UM848_00950, UM848_01572	UM873_00087, UM873_01518
OG0000579	UM848_00951, UM848_01573	UM873_00088, UM873_01517
OG0000580	UM848_00956, UM848_01577	UM873_00092, UM873_01512
OG0000581	UM848_00960, UM848_01581	UM873_00096, UM873_01508
OG0000582	UM848_00963, UM848_01584	UM873_00099, UM873_01505
OG0000583	UM848_00964, UM848_01585	UM873_00100, UM873_01504
OG0000584	UM848_00969, UM848_01591	UM873_00106, UM873_01499
OG0000585	UM848_00971, UM848_01593	UM873_00108, UM873_01497
OG0000586	UM848_00976, UM848_07546	UM873_00113, UM873_01493
OG0000587	UM848_00977, UM848_07547	UM873_00114, UM873_01492
OG0000588	UM848_00978, UM848_07548	UM873_00115, UM873_01491
OG0000589	UM848_00980, UM848_07550	UM873_00117, UM873_01489
OG0000590	UM848_00983, UM848_07553	UM873_00120, UM873_01486
OG0000591	UM848_00985, UM848_07555	UM873_00122, UM873_01483
OG0000592	UM848_00989, UM848_07559	UM873_00126, UM873_01479
OG0000593	UM848_00992, UM848_07562	UM873_00129, UM873_01476
OG0000594	UM848_00994, UM848_07563	UM873_00131, UM873_01475
OG0000595	UM848_00996, UM848_07565	UM873_00133, UM873_01473
OG0000596	UM848_00997, UM848_07566	UM873_00134, UM873_01472
OG0000597	UM848_01002, UM848_07572	UM873_00139, UM873_01466
OG0000598	UM848_01006, UM848_07576	UM873_00143, UM873_01462
OG0000599	UM848_01007, UM848_07577	UM873_00144, UM873_01461
OG0000600	UM848_01012, UM848_07581	UM873_00149, UM873_01457
OG0000601	UM848_01014, UM848_07583	UM873_00151, UM873_01455
OG0000602	UM848_01017, UM848_07586	UM873_00154, UM873_01452
OG0000603	UM848_01024, UM848_14874	UM873_00161, UM873_14643
OG0000604	UM848_01026, UM848_14877	UM873_00163, UM873_14640
OG0000605	UM848_01027, UM848_14878	UM873_00164, UM873_14639
OG0000606	UM848_01034, UM848_12978	UM873_00171, UM873_11639
OG0000607	UM848_01035, UM848_12981	UM873_00172, UM873_11642
OG0000608	UM848_01036, UM848_12980	UM873_00173, UM873_11641
OG0000609	UM848_01038, UM848_12982	UM873_00175, UM873_11643
OG0000610	UM848_01064, UM848_01065, UM848_04627	UM873_03436
OG0000611	UM848_01092, UM848_04602	UM873_03412, UM873_15371
OG0000612	UM848_01190, UM848_01418	UM873_00537, UM873_01656
OG0000613	UM848_01191, UM848_01419	UM873_00536, UM873_01657
OG0000614	UM848_01194, UM848_01422	UM873_00533, UM873_01660
OG0000615	UM848_01195, UM848_01423	UM873_00532, UM873_01661
OG0000616	UM848_01196, UM848_01424	UM873_00531, UM873_01662
OG0000617	UM848_01197, UM848_01425	UM873_00530, UM873_01663
OG0000618	UM848_01198, UM848_01426	UM873_00529, UM873_01664
OG0000619	UM848_01199, UM848_01427	UM873_00528, UM873_01665
OG0000620	UM848_01200, UM848_01428	UM873_00527, UM873_01666
OG0000621	UM848_01201, UM848_01429	UM873_00526, UM873_01667
OG0000622	UM848_01205, UM848_01433	UM873_00522, UM873_01671
OG0000623	UM848_01207, UM848_01435	UM873_00520, UM873_01673
OG0000624	UM848_01211, UM848_01438	UM873_00517, UM873_01677
OG0000625	UM848_01212, UM848_01439	UM873_00516, UM873_01678
OG0000626	UM848_01213, UM848_01440	UM873_00515, UM873_01679
OG0000627	UM848_01215, UM848_01442	UM873_00513, UM873_01681
OG0000628	UM848_01217, UM848_01444	UM873_00511, UM873_01683
OG0000629	UM848_01220, UM848_01447	UM873_00508, UM873_01686
OG0000630	UM848_01221, UM848_01449	UM873_00506, UM873_01687
OG0000631	UM848_01222, UM848_01450	UM873_00505, UM873_01688
OG0000632	UM848_01223, UM848_01451	UM873_00504, UM873_01689
OG0000633	UM848_01224, UM848_01452	UM873_00503, UM873_01690
OG0000634	UM848_01229, UM848_01457	UM873_00498, UM873_01695
OG0000635	UM848_01230, UM848_01458	UM873_00497, UM873_01696
OG0000636	UM848_01232, UM848_01460	UM873_00495, UM873_01698
OG0000637	UM848_01235, UM848_01463	UM873_00492, UM873_01701
OG0000638	UM848_01236, UM848_01464	UM873_00491, UM873_01702
OG0000639	UM848_01237, UM848_01465	UM873_00490, UM873_01703
OG0000640	UM848_01240, UM848_01468	UM873_00487, UM873_01706
OG0000641	UM848_01241, UM848_01469	UM873_00486, UM873_01707
OG0000642	UM848_01244, UM848_12514	UM873_01710, UM873_11107
OG0000643	UM848_01245, UM848_12513	UM873_01711, UM873_11106
OG0000644	UM848_01247, UM848_11577	UM873_01713, UM873_10101
OG0000645	UM848_01248, UM848_11576	UM873_01714, UM873_10102
OG0000646	UM848_01250, UM848_11574	UM873_01716, UM873_10104
OG0000647	UM848_01252, UM848_11571	UM873_01718, UM873_10107
OG0000648	UM848_01255, UM848_11568	UM873_01721, UM873_10110
OG0000649	UM848_01257, UM848_11566	UM873_01723, UM873_10112
OG0000650	UM848_01259, UM848_12488	UM873_01725, UM873_11081
OG0000651	UM848_01261, UM848_12490	UM873_01727, UM873_11083
OG0000652	UM848_01262, UM848_12491	UM873_01728, UM873_11084
OG0000653	UM848_01263, UM848_12492	UM873_01729, UM873_11085
OG0000654	UM848_01265, UM848_12494	UM873_01731, UM873_11087
OG0000655	UM848_01267, UM848_12496	UM873_01733, UM873_11089
OG0000656	UM848_01268, UM848_12497	UM873_01734, UM873_11090
OG0000657	UM848_01269, UM848_12498	UM873_01735, UM873_11091
OG0000658	UM848_01270, UM848_12499	UM873_01736, UM873_11092
OG0000659	UM848_01273, UM848_12503	UM873_01739, UM873_11096
OG0000660	UM848_01274, UM848_12504	UM873_01740, UM873_11097
OG0000661	UM848_01275, UM848_12505	UM873_01741, UM873_11098
OG0000662	UM848_01276, UM848_12506	UM873_01742, UM873_11099
OG0000663	UM848_01277, UM848_12507	UM873_01743, UM873_11100
OG0000664	UM848_01278, UM848_12508	UM873_01744, UM873_11101
OG0000665	UM848_01279, UM848_12509	UM873_01745, UM873_11102
OG0000666	UM848_01280, UM848_12510	UM873_01746, UM873_11103
OG0000667	UM848_01282, UM848_11578	UM873_01748, UM873_10100
OG0000668	UM848_01283, UM848_11579	UM873_01749, UM873_10099
OG0000669	UM848_01285, UM848_11581	UM873_01751, UM873_10097
OG0000670	UM848_01286, UM848_11582	UM873_01752, UM873_10096
OG0000671	UM848_01288, UM848_11584	UM873_01754, UM873_10094
OG0000672	UM848_01291, UM848_11587	UM873_01757, UM873_10091
OG0000673	UM848_01292, UM848_11591	UM873_01758, UM873_10087
OG0000674	UM848_01293, UM848_11592	UM873_01759, UM873_10086
OG0000675	UM848_01294, UM848_11593	UM873_01760, UM873_10085
OG0000676	UM848_01295, UM848_11594	UM873_01761, UM873_10084
OG0000677	UM848_01296, UM848_11595	UM873_01762, UM873_10083
OG0000678	UM848_01297, UM848_11596	UM873_01763, UM873_10082
OG0000679	UM848_01298, UM848_14497	UM873_01764, UM873_13905
OG0000680	UM848_01300, UM848_14499	UM873_10980, UM873_13903
OG0000681	UM848_01301, UM848_14500	UM873_10981, UM873_13902
OG0000682	UM848_01303, UM848_14502	UM873_10983, UM873_13900
OG0000683	UM848_01304, UM848_14503	UM873_10984, UM873_13899
OG0000684	UM848_01307, UM848_14506	UM873_10987, UM873_13896
OG0000685	UM848_01308, UM848_14507	UM873_10988, UM873_13895
OG0000686	UM848_01309, UM848_14508	UM873_10989, UM873_13894
OG0000687	UM848_01314, UM848_11349	UM873_10994, UM873_13076
OG0000688	UM848_01316, UM848_11351	UM873_10996, UM873_13074
OG0000689	UM848_01317, UM848_11352	UM873_10997, UM873_13073
OG0000690	UM848_01318, UM848_11353	UM873_10998, UM873_13072
OG0000691	UM848_01321, UM848_11356	UM873_11001, UM873_13069
OG0000692	UM848_01322, UM848_11357	UM873_11002, UM873_13068
OG0000693	UM848_01323, UM848_11358	UM873_11003, UM873_13067
OG0000694	UM848_01324, UM848_11359	UM873_11004, UM873_13066
OG0000695	UM848_01326, UM848_11362	UM873_11006, UM873_13063
OG0000696	UM848_01329, UM848_11365	UM873_11009, UM873_13060
OG0000697	UM848_01330, UM848_02847	UM873_00626, UM873_01822
OG0000698	UM848_01332, UM848_02844	UM873_00624, UM873_01825
OG0000699	UM848_01335, UM848_02841	UM873_00621, UM873_01828
OG0000700	UM848_01336, UM848_02840	UM873_00620, UM873_01829
OG0000701	UM848_01337, UM848_02839	UM873_00619, UM873_01830
OG0000702	UM848_01340, UM848_02836	UM873_00616, UM873_01833
OG0000703	UM848_01341, UM848_02835	UM873_00615, UM873_01834
OG0000704	UM848_01343, UM848_02832	UM873_00613, UM873_01837
OG0000705	UM848_01345, UM848_02830	UM873_00610, UM873_01839
OG0000706	UM848_01346, UM848_02829	UM873_00609, UM873_01840
OG0000707	UM848_01347, UM848_02828	UM873_00608, UM873_01841
OG0000708	UM848_01350, UM848_02825	UM873_00605, UM873_01844
OG0000709	UM848_01351, UM848_02824	UM873_00604, UM873_01845
OG0000710	UM848_01352, UM848_02823	UM873_00603, UM873_01846
OG0000711	UM848_01353, UM848_02822	UM873_00602, UM873_01847
OG0000712	UM848_01355, UM848_02820	UM873_00600, UM873_01849
OG0000713	UM848_01358, UM848_02819	UM873_00597, UM873_01850
OG0000714	UM848_01359, UM848_02818	UM873_00596, UM873_01851
OG0000715	UM848_01360, UM848_02817	UM873_00595, UM873_01852
OG0000716	UM848_01363, UM848_02814	UM873_00592, UM873_01855
OG0000717	UM848_01365, UM848_02812	UM873_00590, UM873_01857
OG0000718	UM848_01368, UM848_02808	UM873_00587, UM873_01860
OG0000719	UM848_01369, UM848_02807	UM873_00586, UM873_01861
OG0000720	UM848_01370, UM848_02806	UM873_00585, UM873_01862
OG0000721	UM848_01372, UM848_02804	UM873_00583, UM873_01864
OG0000722	UM848_01373, UM848_02803	UM873_00582, UM873_01865
OG0000723	UM848_01375, UM848_02801	UM873_00580, UM873_01867
OG0000724	UM848_01378, UM848_02798	UM873_00577, UM873_01870
OG0000725	UM848_01382, UM848_02795	UM873_00573, UM873_01873
OG0000726	UM848_01383, UM848_02794	UM873_00572, UM873_01874
OG0000727	UM848_01384, UM848_02793	UM873_00571, UM873_01875
OG0000728	UM848_01386, UM848_02791	UM873_00569, UM873_01877
OG0000729	UM848_01387, UM848_02790	UM873_00568, UM873_01878
OG0000730	UM848_01388, UM848_02789	UM873_00567, UM873_01879
OG0000731	UM848_01389, UM848_02788	UM873_00566, UM873_01880
OG0000732	UM848_01390, UM848_02787	UM873_00565, UM873_01881
OG0000733	UM848_01391, UM848_02786	UM873_00564, UM873_01882
OG0000734	UM848_01395, UM848_15314	UM873_00560, UM873_15242
OG0000735	UM848_01397, UM848_15384	UM873_00558, UM873_15351
OG0000736	UM848_01398, UM848_13614	UM873_00557, UM873_12655
OG0000737	UM848_01399, UM848_13615	UM873_00556, UM873_12656
OG0000738	UM848_01401, UM848_13617	UM873_00554, UM873_12658
OG0000739	UM848_01402, UM848_13618	UM873_00553, UM873_12659
OG0000740	UM848_01403, UM848_13619	UM873_00552, UM873_12660
OG0000741	UM848_01404, UM848_13620	UM873_00551, UM873_12661
OG0000742	UM848_01408, UM848_13624	UM873_00547, UM873_12665
OG0000743	UM848_01412, UM848_13628	UM873_00543, UM873_12669
OG0000744	UM848_01413, UM848_13629	UM873_00542, UM873_12670
OG0000745	UM848_01414, UM848_13630	UM873_00541, UM873_12671
OG0000746	UM848_01416, UM848_13632	UM873_00539, UM873_12673
OG0000747	UM848_01417, UM848_13633	UM873_00538, UM873_12674
OG0000748	UM848_01474, UM848_14588	UM873_12726, UM873_14478
OG0000749	UM848_01477, UM848_14585	UM873_12729, UM873_14481
OG0000750	UM848_01478, UM848_14584	UM873_12730, UM873_14482
OG0000751	UM848_01479, UM848_14583	UM873_12731, UM873_14483
OG0000752	UM848_01481, UM848_14581	UM873_12733, UM873_14485
OG0000753	UM848_01484, UM848_15243	UM873_12736, UM873_15150
OG0000754	UM848_01488, UM848_07257	UM873_00002, UM873_06270
OG0000755	UM848_01490, UM848_07255	UM873_00004, UM873_06272
OG0000756	UM848_01491, UM848_07254	UM873_00005, UM873_06273
OG0000757	UM848_01494, UM848_07251	UM873_00008, UM873_06276
OG0000758	UM848_01495, UM848_07250	UM873_00009, UM873_06277
OG0000759	UM848_01497, UM848_07248	UM873_00011, UM873_06279
OG0000760	UM848_01498, UM848_07247	UM873_00012, UM873_06280
OG0000761	UM848_01500, UM848_07245	UM873_00014, UM873_06282
OG0000762	UM848_01501, UM848_07244	UM873_00015, UM873_06283
OG0000763	UM848_01504, UM848_07240	UM873_00019, UM873_06286
OG0000764	UM848_01505, UM848_07239	UM873_00020, UM873_06287
OG0000765	UM848_01506, UM848_07238	UM873_00021, UM873_06288
OG0000766	UM848_01507, UM848_07237	UM873_00022, UM873_06289
OG0000767	UM848_01508, UM848_07236	UM873_00023, UM873_06290
OG0000768	UM848_01509, UM848_07235	UM873_00024, UM873_06291
OG0000769	UM848_01512, UM848_07232	UM873_00027, UM873_06294
OG0000770	UM848_01513, UM848_07231	UM873_00028, UM873_06295
OG0000771	UM848_01516, UM848_07228	UM873_00031, UM873_06298
OG0000772	UM848_01517, UM848_07227	UM873_00032, UM873_06299
OG0000773	UM848_01518, UM848_07226	UM873_00033, UM873_06300
OG0000774	UM848_01520, UM848_07224	UM873_00035, UM873_06302
OG0000775	UM848_01524, UM848_07220	UM873_00039, UM873_06306
OG0000776	UM848_01525, UM848_07219	UM873_00040, UM873_06307
OG0000777	UM848_01532, UM848_07211	UM873_00047, UM873_06315
OG0000778	UM848_01533, UM848_07210	UM873_00048, UM873_06316
OG0000779	UM848_01536, UM848_07207	UM873_00051, UM873_15176
OG0000780	UM848_01537, UM848_07206	UM873_00052, UM873_15177
OG0000781	UM848_01594, UM848_03565	UM873_00756, UM873_01189
OG0000782	UM848_01595, UM848_03566	UM873_00755, UM873_01190
OG0000783	UM848_01596, UM848_03567	UM873_00754, UM873_01191
OG0000784	UM848_01599, UM848_03571	UM873_00751, UM873_01195
OG0000785	UM848_01600, UM848_03572	UM873_00750, UM873_01196
OG0000786	UM848_01602, UM848_03574	UM873_00748, UM873_01198
OG0000787	UM848_01603, UM848_03575	UM873_00747, UM873_01199
OG0000788	UM848_01605, UM848_03577	UM873_00745, UM873_01201
OG0000789	UM848_01606, UM848_03578	UM873_00744, UM873_01202
OG0000790	UM848_01607, UM848_03579	UM873_00743, UM873_01203
OG0000791	UM848_01608, UM848_03580	UM873_00742, UM873_01204
OG0000792	UM848_01609, UM848_03581	UM873_00741, UM873_01205
OG0000793	UM848_01611, UM848_03583	UM873_00739, UM873_01207
OG0000794	UM848_01612, UM848_03584	UM873_00738, UM873_01208
OG0000795	UM848_01613, UM848_03585	UM873_00737, UM873_01209
OG0000796	UM848_01614, UM848_03586	UM873_00736, UM873_01210
OG0000797	UM848_01615, UM848_03587	UM873_00735, UM873_01211
OG0000798	UM848_01617, UM848_03589	UM873_00733, UM873_01213
OG0000799	UM848_01619, UM848_03591	UM873_00731, UM873_01215
OG0000800	UM848_01620, UM848_03592	UM873_00730, UM873_01216
OG0000801	UM848_01622, UM848_03594	UM873_00728, UM873_01218
OG0000802	UM848_01623, UM848_03595	UM873_00727, UM873_01219
OG0000803	UM848_01626, UM848_03599	UM873_00724, UM873_01223
OG0000804	UM848_01628, UM848_03601	UM873_00722, UM873_01225
OG0000805	UM848_01629, UM848_03602	UM873_00721, UM873_01226
OG0000806	UM848_01630, UM848_03603	UM873_00720, UM873_01227
OG0000807	UM848_01632, UM848_03605	UM873_00718, UM873_01229
OG0000808	UM848_01634, UM848_03606	UM873_00717, UM873_01230
OG0000809	UM848_01635, UM848_03607	UM873_00716, UM873_01231
OG0000810	UM848_01638, UM848_10959	UM873_00713, UM873_09293
OG0000811	UM848_01640, UM848_10956	UM873_00711, UM873_09290
OG0000812	UM848_01641, UM848_10955	UM873_00710, UM873_09289
OG0000813	UM848_01644, UM848_10953	UM873_00707, UM873_09287
OG0000814	UM848_01647, UM848_10950	UM873_00705, UM873_09284
OG0000815	UM848_01648, UM848_10949	UM873_00704, UM873_09283
OG0000816	UM848_01650, UM848_10947	UM873_00702, UM873_09281
OG0000817	UM848_01651, UM848_10946	UM873_00701, UM873_09280
OG0000818	UM848_01652, UM848_10945	UM873_00700, UM873_09279
OG0000819	UM848_01653, UM848_10944	UM873_00699, UM873_09278
OG0000820	UM848_01654, UM848_10943	UM873_00698, UM873_09277
OG0000821	UM848_01655, UM848_10942	UM873_00697, UM873_09276
OG0000822	UM848_01657, UM848_10940	UM873_00695, UM873_09274
OG0000823	UM848_01660, UM848_10936	UM873_00691, UM873_09270
OG0000824	UM848_01661, UM848_10935	UM873_00690, UM873_09269
OG0000825	UM848_01663, UM848_10933	UM873_00688, UM873_09267
OG0000826	UM848_01665, UM848_10931	UM873_00686, UM873_09265
OG0000827	UM848_01666, UM848_10930	UM873_00685, UM873_09264
OG0000828	UM848_01669, UM848_10927	UM873_00682, UM873_09261
OG0000829	UM848_01670, UM848_10926	UM873_00681, UM873_09260
OG0000830	UM848_01672, UM848_10924	UM873_00679, UM873_09258
OG0000831	UM848_01675, UM848_03425	UM873_00676, UM873_02855
OG0000832	UM848_01676, UM848_03426	UM873_00675, UM873_02854
OG0000833	UM848_01677, UM848_03427	UM873_00674, UM873_02853
OG0000834	UM848_01681, UM848_03431	UM873_00670, UM873_02849
OG0000835	UM848_01682, UM848_03432	UM873_00669, UM873_02848
OG0000836	UM848_01687, UM848_03437	UM873_00664, UM873_02843
OG0000837	UM848_01693, UM848_03439	UM873_00658, UM873_02840
OG0000838	UM848_01695, UM848_03444	UM873_00656, UM873_02835
OG0000839	UM848_01696, UM848_03445	UM873_00655, UM873_02834
OG0000840	UM848_01701, UM848_03450	UM873_00650, UM873_02829
OG0000841	UM848_01704, UM848_03453	UM873_00647, UM873_02826
OG0000842	UM848_01705, UM848_03454	UM873_00646, UM873_02825
OG0000843	UM848_01709, UM848_03458	UM873_00642, UM873_02821
OG0000844	UM848_01710, UM848_03459	UM873_00641, UM873_02820
OG0000845	UM848_01712, UM848_03461	UM873_00639, UM873_02818
OG0000846	UM848_01713, UM848_03462	UM873_00638, UM873_02817
OG0000847	UM848_01715, UM848_03464	UM873_00636, UM873_02815
OG0000848	UM848_01716, UM848_03465	UM873_00635, UM873_02814
OG0000849	UM848_01719, UM848_03467	UM873_00632, UM873_02812
OG0000850	UM848_01721, UM848_03469	UM873_00630, UM873_02810
OG0000851	UM848_01722, UM848_03470	UM873_00629, UM873_02809
OG0000852	UM848_01723, UM848_03471	UM873_00628, UM873_02808
OG0000853	UM848_01854	UM873_02579, UM873_07789, UM873_07790
OG0000854	UM848_01865, UM848_02111	UM873_00757, UM873_08073
OG0000855	UM848_01866, UM848_02110	UM873_00758, UM873_08072
OG0000856	UM848_01867, UM848_02109	UM873_00759, UM873_08071
OG0000857	UM848_01871, UM848_02105	UM873_00763, UM873_08067
OG0000858	UM848_01872, UM848_02104	UM873_00764, UM873_08066
OG0000859	UM848_01873, UM848_02103	UM873_00765, UM873_08065
OG0000860	UM848_01874, UM848_02102	UM873_00766, UM873_08064
OG0000861	UM848_01876, UM848_02100	UM873_00768, UM873_08062
OG0000862	UM848_01878, UM848_02097	UM873_00770, UM873_08059
OG0000863	UM848_01879, UM848_15009	UM873_00771, UM873_14837
OG0000864	UM848_01881, UM848_15011	UM873_00773, UM873_14835
OG0000865	UM848_01882, UM848_15012	UM873_00774, UM873_14834
OG0000866	UM848_01884, UM848_15014	UM873_00776, UM873_14832
OG0000867	UM848_01885, UM848_02784	UM873_00777, UM873_11136
OG0000868	UM848_01886, UM848_02783	UM873_00778, UM873_11137
OG0000869	UM848_01888, UM848_02781	UM873_00780, UM873_11139
OG0000870	UM848_01891, UM848_02778	UM873_00783, UM873_11141
OG0000871	UM848_01894, UM848_02775	UM873_00786, UM873_11144
OG0000872	UM848_01896, UM848_02773	UM873_00788, UM873_11146
OG0000873	UM848_01898, UM848_02771	UM873_00790, UM873_11148
OG0000874	UM848_01903, UM848_02767	UM873_00795, UM873_11152
OG0000875	UM848_01904, UM848_02766	UM873_00796, UM873_11153
OG0000876	UM848_01905, UM848_02765	UM873_00797, UM873_13237
OG0000877	UM848_01906, UM848_02764	UM873_00798, UM873_13238
OG0000878	UM848_01907, UM848_02763	UM873_00799, UM873_13239
OG0000879	UM848_01908, UM848_02762	UM873_00800, UM873_13240
OG0000880	UM848_01909, UM848_02761	UM873_00801, UM873_13241
OG0000881	UM848_01912, UM848_02758	UM873_00804, UM873_14965
OG0000882	UM848_01913, UM848_02757	UM873_00805, UM873_14966
OG0000883	UM848_01916, UM848_02754	UM873_00808, UM873_14969
OG0000884	UM848_01918, UM848_02751	UM873_00810, UM873_09429
OG0000885	UM848_01919, UM848_02750	UM873_00811, UM873_09430
OG0000886	UM848_01923, UM848_02746	UM873_00815, UM873_09434
OG0000887	UM848_01924, UM848_02745	UM873_00816, UM873_09435
OG0000888	UM848_01927, UM848_02742	UM873_00819, UM873_09438
OG0000889	UM848_01928, UM848_02741	UM873_00820, UM873_09439
OG0000890	UM848_01934, UM848_02735	UM873_00826, UM873_09445
OG0000891	UM848_01936, UM848_02732	UM873_00828, UM873_09448
OG0000892	UM848_01939, UM848_02729	UM873_00831, UM873_09451
OG0000893	UM848_01940, UM848_02728	UM873_00832, UM873_09452
OG0000894	UM848_01941, UM848_02727	UM873_00833, UM873_09453
OG0000895	UM848_01944, UM848_12107	UM873_00836, UM873_10656
OG0000896	UM848_01945, UM848_12108	UM873_00837, UM873_10657
OG0000897	UM848_01946, UM848_12109	UM873_00838, UM873_10658
OG0000898	UM848_01950, UM848_12113	UM873_00842, UM873_10662
OG0000899	UM848_01952, UM848_12115	UM873_00844, UM873_10664
OG0000900	UM848_01953, UM848_12116	UM873_00845, UM873_10665
OG0000901	UM848_01954, UM848_12117	UM873_00846, UM873_10666
OG0000902	UM848_01957, UM848_12120	UM873_00849, UM873_10669
OG0000903	UM848_01958, UM848_12121	UM873_00850, UM873_10670
OG0000904	UM848_01959, UM848_12122	UM873_00851, UM873_10671
OG0000905	UM848_01960, UM848_12123	UM873_00852, UM873_10672
OG0000906	UM848_01971, UM848_12132	UM873_00863, UM873_10681
OG0000907	UM848_01972, UM848_12133	UM873_00864, UM873_10682
OG0000908	UM848_01974, UM848_14094	UM873_00866, UM873_10214
OG0000909	UM848_01975, UM848_05575	UM873_04094, UM873_04204
OG0000910	UM848_01976, UM848_05576	UM873_04095, UM873_04203
OG0000911	UM848_01980, UM848_05580	UM873_04099, UM873_04199
OG0000912	UM848_01983, UM848_05583	UM873_04102, UM873_04196
OG0000913	UM848_01985, UM848_05585	UM873_04104, UM873_04194
OG0000914	UM848_01986, UM848_05586	UM873_04105, UM873_04193
OG0000915	UM848_01987, UM848_05587	UM873_04106, UM873_04192
OG0000916	UM848_01988, UM848_05588	UM873_04107, UM873_04191
OG0000917	UM848_01993, UM848_05593	UM873_04112, UM873_04186
OG0000918	UM848_01994, UM848_05594	UM873_04113, UM873_04185
OG0000919	UM848_01996, UM848_05596	UM873_04115, UM873_04183
OG0000920	UM848_01998, UM848_05599	UM873_04118, UM873_04181
OG0000921	UM848_01999, UM848_05601	UM873_04120, UM873_04180
OG0000922	UM848_02001, UM848_05603	UM873_04122, UM873_04178
OG0000923	UM848_02002, UM848_05604	UM873_04123, UM873_04177
OG0000924	UM848_02003, UM848_05605	UM873_04124, UM873_04176
OG0000925	UM848_02008, UM848_05610	UM873_04129, UM873_04172
OG0000926	UM848_02009, UM848_05611	UM873_04130, UM873_04171
OG0000927	UM848_02011, UM848_10227	UM873_04169, UM873_14424
OG0000928	UM848_02016, UM848_10226	UM873_06372, UM873_14425
OG0000929	UM848_02018, UM848_10224	UM873_06370, UM873_14427
OG0000930	UM848_02020, UM848_10222	UM873_06368, UM873_10058
OG0000931	UM848_02023, UM848_10219	UM873_06365, UM873_10061
OG0000932	UM848_02027, UM848_06709	UM873_03178, UM873_06361
OG0000933	UM848_02029, UM848_06711	UM873_03180, UM873_06359
OG0000934	UM848_02033, UM848_06715	UM873_03184, UM873_06355
OG0000935	UM848_02035, UM848_06717	UM873_03186, UM873_06353
OG0000936	UM848_02036, UM848_06719	UM873_03188, UM873_06352
OG0000937	UM848_02040, UM848_06723	UM873_03192, UM873_06348
OG0000938	UM848_02041, UM848_06724	UM873_03193, UM873_06347
OG0000939	UM848_02042, UM848_06725	UM873_03194, UM873_06346
OG0000940	UM848_02043, UM848_06726	UM873_03195, UM873_06345
OG0000941	UM848_02045, UM848_06728	UM873_03197, UM873_06343
OG0000942	UM848_02046, UM848_06729	UM873_03198, UM873_06342
OG0000943	UM848_02047, UM848_06730	UM873_03199, UM873_06341
OG0000944	UM848_02048, UM848_06731	UM873_03200, UM873_06340
OG0000945	UM848_02049, UM848_06732	UM873_03201, UM873_06339
OG0000946	UM848_02050, UM848_10198	UM873_06338, UM873_10081
OG0000947	UM848_02052, UM848_10200	UM873_06336, UM873_10079
OG0000948	UM848_02053, UM848_10201	UM873_06335, UM873_10078
OG0000949	UM848_02055, UM848_10203	UM873_06334, UM873_10076
OG0000950	UM848_02056, UM848_10204	UM873_06333, UM873_10075
OG0000951	UM848_02059, UM848_10207	UM873_06330, UM873_10072
OG0000952	UM848_02060, UM848_10208	UM873_06329, UM873_10071
OG0000953	UM848_02061, UM848_10209	UM873_06328, UM873_10070
OG0000954	UM848_02062, UM848_10210	UM873_06327, UM873_10069
OG0000955	UM848_02063, UM848_10211	UM873_06326, UM873_10068
OG0000956	UM848_02064, UM848_10212	UM873_06325, UM873_10067
OG0000957	UM848_02065, UM848_10213	UM873_06324, UM873_10066
OG0000958	UM848_02066, UM848_10214	UM873_06323, UM873_10065
OG0000959	UM848_02067, UM848_10215	UM873_06322, UM873_10064
OG0000960	UM848_02068, UM848_06708	UM873_03177, UM873_06320
OG0000961	UM848_02069, UM848_06707	UM873_03176, UM873_06319
OG0000962	UM848_02070, UM848_06706	UM873_03175, UM873_08927
OG0000963	UM848_02072, UM848_06704	UM873_03173, UM873_08929
OG0000964	UM848_02076, UM848_06700	UM873_03169, UM873_08933
OG0000965	UM848_02078, UM848_06698	UM873_03167, UM873_08935
OG0000966	UM848_02081, UM848_06695	UM873_03164, UM873_08938
OG0000967	UM848_02082, UM848_06694	UM873_03163, UM873_08939
OG0000968	UM848_02084, UM848_06692	UM873_03161, UM873_08941
OG0000969	UM848_02086, UM848_06690	UM873_03159, UM873_08943
OG0000970	UM848_02088, UM848_06688	UM873_03157, UM873_08945
OG0000971	UM848_02089, UM848_06687	UM873_03156, UM873_08946
OG0000972	UM848_02092, UM848_06684	UM873_03152, UM873_08949
OG0000973	UM848_02095, UM848_06681	UM873_03149, UM873_08952
OG0000974	UM848_02096, UM848_06680	UM873_03148, UM873_08953
OG0000975	UM848_02114, UM848_13030	UM873_08076, UM873_11781
OG0000976	UM848_02115, UM848_13029	UM873_08077, UM873_11782
OG0000977	UM848_02120, UM848_13025	UM873_08082, UM873_11787
OG0000978	UM848_02123, UM848_13017	UM873_08085, UM873_11795
OG0000979	UM848_02125, UM848_13019	UM873_08087, UM873_11793
OG0000980	UM848_02127, UM848_13021	UM873_08089, UM873_11791
OG0000981	UM848_02128, UM848_13022	UM873_08090, UM873_11790
OG0000982	UM848_02130, UM848_13015	UM873_08092, UM873_11797
OG0000983	UM848_02131, UM848_13014	UM873_08093, UM873_11798
OG0000984	UM848_02132, UM848_13013	UM873_08094, UM873_11799
OG0000985	UM848_02134, UM848_14976	UM873_08096, UM873_14914
OG0000986	UM848_02135, UM848_14977	UM873_08097, UM873_14915
OG0000987	UM848_02136, UM848_14978	UM873_08098, UM873_14916
OG0000988	UM848_02138, UM848_14980	UM873_08100, UM873_14918
OG0000989	UM848_02140, UM848_14982	UM873_02858, UM873_08102
OG0000990	UM848_02142, UM848_06048	UM873_01330, UM873_02860
OG0000991	UM848_02143, UM848_06049	UM873_01331, UM873_02861
OG0000992	UM848_02146, UM848_06053	UM873_01335, UM873_02864
OG0000993	UM848_02153, UM848_06060	UM873_01342, UM873_02871
OG0000994	UM848_02154, UM848_06061	UM873_01343, UM873_02872
OG0000995	UM848_02155, UM848_06062	UM873_01344, UM873_02873
OG0000996	UM848_02161, UM848_06065	UM873_01347, UM873_02879
OG0000997	UM848_02162, UM848_06066	UM873_01348, UM873_02880
OG0000998	UM848_02163, UM848_06067	UM873_01349, UM873_02881
OG0000999	UM848_02164, UM848_06068	UM873_01350, UM873_02882
OG0001000	UM848_02165, UM848_06069	UM873_01351, UM873_02883
OG0001001	UM848_02166, UM848_06070	UM873_01352, UM873_02884
OG0001002	UM848_02167, UM848_06071	UM873_01353, UM873_02885
OG0001003	UM848_02169, UM848_06073	UM873_01356, UM873_02888
OG0001004	UM848_02173, UM848_06077	UM873_01360, UM873_02892
OG0001005	UM848_02174, UM848_06078	UM873_01361, UM873_02893
OG0001006	UM848_02178, UM848_06082	UM873_01365, UM873_02897
OG0001007	UM848_02179, UM848_06083	UM873_01366, UM873_02898
OG0001008	UM848_02180, UM848_06084	UM873_01367, UM873_02899
OG0001009	UM848_02181, UM848_06085	UM873_01368, UM873_02900
OG0001010	UM848_02182, UM848_06086	UM873_01369, UM873_02901
OG0001011	UM848_02184, UM848_06088	UM873_01371, UM873_02903
OG0001012	UM848_02185, UM848_06089	UM873_01372, UM873_02904
OG0001013	UM848_02188, UM848_06092	UM873_01375, UM873_02907
OG0001014	UM848_02189, UM848_06093	UM873_01376, UM873_02908
OG0001015	UM848_02190, UM848_06094	UM873_01377, UM873_02909
OG0001016	UM848_02191, UM848_06095	UM873_01378, UM873_02910
OG0001017	UM848_02192, UM848_06096	UM873_01379, UM873_02911
OG0001018	UM848_02193, UM848_06097	UM873_01380, UM873_02912
OG0001019	UM848_02195, UM848_06099	UM873_01382, UM873_02914
OG0001020	UM848_02197, UM848_06101	UM873_01384, UM873_02917
OG0001021	UM848_02198, UM848_06102	UM873_01385, UM873_02918
OG0001022	UM848_02200, UM848_06104	UM873_01387, UM873_02920
OG0001023	UM848_02201, UM848_06105	UM873_01388, UM873_02921
OG0001024	UM848_02202, UM848_06106	UM873_01389, UM873_02922
OG0001025	UM848_02203, UM848_06107	UM873_01390, UM873_02923
OG0001026	UM848_02204, UM848_06108	UM873_01391, UM873_02924
OG0001027	UM848_02205, UM848_06109	UM873_01392, UM873_02925
OG0001028	UM848_02206, UM848_06110	UM873_01393, UM873_02926
OG0001029	UM848_02207, UM848_06111	UM873_01394, UM873_02927
OG0001030	UM848_02211, UM848_08414	UM873_02931, UM873_06655
OG0001031	UM848_02212, UM848_08413	UM873_02932, UM873_06656
OG0001032	UM848_02217, UM848_08408	UM873_02937, UM873_06661
OG0001033	UM848_02219, UM848_08406	UM873_02939, UM873_06663
OG0001034	UM848_02221, UM848_08404	UM873_02941, UM873_06664
OG0001035	UM848_02223, UM848_08402	UM873_02943, UM873_06666
OG0001036	UM848_02225, UM848_12995	UM873_02945, UM873_11736
OG0001037	UM848_02312, UM848_10611	UM873_00266, UM873_09029
OG0001038	UM848_02314, UM848_10613	UM873_00268, UM873_09031
OG0001039	UM848_02316, UM848_10614	UM873_00270, UM873_09032
OG0001040	UM848_02317, UM848_10615	UM873_00271, UM873_09033
OG0001041	UM848_02318, UM848_10616	UM873_00272, UM873_09034
OG0001042	UM848_02319, UM848_10617	UM873_00273, UM873_09035
OG0001043	UM848_02323, UM848_10621	UM873_00277, UM873_09039
OG0001044	UM848_02324, UM848_10622	UM873_00278, UM873_09040
OG0001045	UM848_02328, UM848_10626	UM873_00282, UM873_09044
OG0001046	UM848_02329, UM848_10627	UM873_00283, UM873_09045
OG0001047	UM848_02330, UM848_10628	UM873_00284, UM873_09046
OG0001048	UM848_02333, UM848_10631	UM873_06811, UM873_09049
OG0001049	UM848_02338, UM848_10636	UM873_06816, UM873_09054
OG0001050	UM848_02340, UM848_10638	UM873_06818, UM873_09056
OG0001051	UM848_02342, UM848_10640	UM873_06820, UM873_09058
OG0001052	UM848_02343, UM848_10641	UM873_06821, UM873_09059
OG0001053	UM848_02466, UM848_03295	UM873_02015, UM873_02757
OG0001054	UM848_02468, UM848_03293	UM873_02017, UM873_02755
OG0001055	UM848_02469, UM848_03292	UM873_02018, UM873_02754
OG0001056	UM848_02470, UM848_03291	UM873_02019, UM873_02753
OG0001057	UM848_02471, UM848_03290	UM873_02020, UM873_02752
OG0001058	UM848_02472, UM848_03289	UM873_02021, UM873_02751
OG0001059	UM848_02474, UM848_03286	UM873_02024, UM873_02749
OG0001060	UM848_02475, UM848_03285	UM873_02025, UM873_02748
OG0001061	UM848_02476, UM848_03284	UM873_02026, UM873_02747
OG0001062	UM848_02477, UM848_03283	UM873_02027, UM873_02746
OG0001063	UM848_02478, UM848_03282	UM873_02028, UM873_02745
OG0001064	UM848_02480, UM848_03280	UM873_02030, UM873_02743
OG0001065	UM848_02481, UM848_03279	UM873_02031, UM873_02742
OG0001066	UM848_02482, UM848_03278	UM873_02032, UM873_02741
OG0001067	UM848_02484, UM848_03276	UM873_02034, UM873_02739
OG0001068	UM848_02487, UM848_03272	UM873_02038, UM873_02736
OG0001069	UM848_02489, UM848_03270	UM873_02040, UM873_02734
OG0001070	UM848_02490, UM848_03269	UM873_02041, UM873_02733
OG0001071	UM848_02492, UM848_03267	UM873_02043, UM873_02731
OG0001072	UM848_02496, UM848_03263	UM873_02047, UM873_02727
OG0001073	UM848_02497, UM848_03262	UM873_02048, UM873_02726
OG0001074	UM848_02498, UM848_03261	UM873_02049, UM873_02725
OG0001075	UM848_02501, UM848_03259	UM873_02051, UM873_02722
OG0001076	UM848_02503, UM848_03257	UM873_02053, UM873_02720
OG0001077	UM848_02504, UM848_03256	UM873_02054, UM873_02719
OG0001078	UM848_02510, UM848_03251	UM873_02059, UM873_02713
OG0001079	UM848_02512, UM848_03249	UM873_02061, UM873_02711
OG0001080	UM848_02513, UM848_03248	UM873_02062, UM873_02710
OG0001081	UM848_02514, UM848_03247	UM873_02063, UM873_02709
OG0001082	UM848_02516, UM848_03245	UM873_02065, UM873_02707
OG0001083	UM848_02518, UM848_03243	UM873_02067, UM873_02705
OG0001084	UM848_02520, UM848_03241	UM873_02069, UM873_02703
OG0001085	UM848_02521, UM848_03240	UM873_02070, UM873_02702
OG0001086	UM848_02522, UM848_03239	UM873_02071, UM873_02701
OG0001087	UM848_02524, UM848_03237	UM873_02073, UM873_02699
OG0001088	UM848_02527, UM848_03234	UM873_02076, UM873_02696
OG0001089	UM848_02530, UM848_03232	UM873_02078, UM873_02693
OG0001090	UM848_02536, UM848_03227	UM873_02083, UM873_02688
OG0001091	UM848_02537, UM848_03226	UM873_02084, UM873_02687
OG0001092	UM848_02538, UM848_03225	UM873_02085, UM873_02686
OG0001093	UM848_02545, UM848_03218	UM873_02092, UM873_02680
OG0001094	UM848_02546, UM848_03217	UM873_02093, UM873_02679
OG0001095	UM848_02551, UM848_03774	UM873_02674, UM873_09773
OG0001096	UM848_02553, UM848_03772	UM873_02672, UM873_09771
OG0001097	UM848_02556, UM848_03769	UM873_09768, UM873_12376
OG0001098	UM848_02557, UM848_03768	UM873_09767, UM873_12375
OG0001099	UM848_02558, UM848_03767	UM873_09766, UM873_12374
OG0001100	UM848_02559, UM848_03766	UM873_09765, UM873_12373
OG0001101	UM848_02562, UM848_03763	UM873_09762, UM873_12370
OG0001102	UM848_02563, UM848_03762	UM873_09761, UM873_12369
OG0001103	UM848_02565, UM848_03760	UM873_09759, UM873_12367
OG0001104	UM848_02568, UM848_03757	UM873_09756, UM873_12364
OG0001105	UM848_02569, UM848_03756	UM873_09755, UM873_12363
OG0001106	UM848_02571, UM848_03754	UM873_09753, UM873_12361
OG0001107	UM848_02573, UM848_03752	UM873_09751, UM873_12359
OG0001108	UM848_02575, UM848_03750	UM873_09749, UM873_14894
OG0001109	UM848_02577, UM848_03748	UM873_09747, UM873_14896
OG0001110	UM848_02578, UM848_03747	UM873_09746, UM873_14897
OG0001111	UM848_02582, UM848_10135	UM873_03030, UM873_08594
OG0001112	UM848_02585, UM848_10132	UM873_03027, UM873_08597
OG0001113	UM848_02586, UM848_10131	UM873_03026, UM873_08598
OG0001114	UM848_02698, UM848_10405	UM873_09972, UM873_11923
OG0001115	UM848_02699, UM848_10404	UM873_09973, UM873_11922
OG0001116	UM848_02700, UM848_10403	UM873_09974, UM873_11921
OG0001117	UM848_02703, UM848_10400	UM873_09977, UM873_11918
OG0001118	UM848_02704, UM848_10399	UM873_09978, UM873_11917
OG0001119	UM848_02705, UM848_10398	UM873_09979, UM873_11916
OG0001120	UM848_02707, UM848_10396	UM873_09981, UM873_11914
OG0001121	UM848_02710, UM848_10393	UM873_09983, UM873_11911
OG0001122	UM848_02711, UM848_10392	UM873_09984, UM873_11910
OG0001123	UM848_02713, UM848_10390	UM873_09986, UM873_11908
OG0001124	UM848_02715, UM848_10389	UM873_09987, UM873_11906
OG0001125	UM848_02716, UM848_10388	UM873_09988, UM873_11905
OG0001126	UM848_02717, UM848_10387	UM873_09989, UM873_14117
OG0001127	UM848_02718, UM848_10386	UM873_09990, UM873_14116
OG0001128	UM848_02719, UM848_10385	UM873_09991, UM873_14115
OG0001129	UM848_02722, UM848_10383	UM873_09994, UM873_14113
OG0001130	UM848_02724, UM848_10381	UM873_09996, UM873_14111
OG0001131	UM848_02725, UM848_10380	UM873_09997, UM873_14110
OG0001132	UM848_02726, UM848_10379	UM873_09998, UM873_14109
OG0001133	UM848_02848, UM848_06240	UM873_01821, UM873_05002
OG0001134	UM848_02851, UM848_06243	UM873_01818, UM873_04999
OG0001135	UM848_02852, UM848_06244	UM873_01817, UM873_04998
OG0001136	UM848_02853, UM848_06245	UM873_01816, UM873_04997
OG0001137	UM848_02856, UM848_06247	UM873_01814, UM873_04994
OG0001138	UM848_02857, UM848_06248	UM873_01813, UM873_04993
OG0001139	UM848_02858, UM848_06249	UM873_01812, UM873_04992
OG0001140	UM848_02860, UM848_06251	UM873_01810, UM873_04990
OG0001141	UM848_02862, UM848_06253	UM873_01808, UM873_04988
OG0001142	UM848_02863, UM848_06254	UM873_01807, UM873_04987
OG0001143	UM848_02864, UM848_06255	UM873_01806, UM873_04986
OG0001144	UM848_02867, UM848_06258	UM873_01803, UM873_04983
OG0001145	UM848_02868, UM848_06259	UM873_01802, UM873_04982
OG0001146	UM848_02869, UM848_06260	UM873_01801, UM873_04981
OG0001147	UM848_02873, UM848_06264	UM873_01797, UM873_04977
OG0001148	UM848_02874, UM848_06265	UM873_01796, UM873_04976
OG0001149	UM848_02876, UM848_06267	UM873_01794, UM873_04974
OG0001150	UM848_02878, UM848_06269	UM873_01792, UM873_04972
OG0001151	UM848_02879, UM848_06270	UM873_01791, UM873_04971
OG0001152	UM848_02880, UM848_06271	UM873_01790, UM873_04970
OG0001153	UM848_02882, UM848_06273	UM873_01788, UM873_04968
OG0001154	UM848_02883, UM848_06274	UM873_01787, UM873_04967
OG0001155	UM848_02885, UM848_06276	UM873_01785, UM873_04965
OG0001156	UM848_02886, UM848_06277	UM873_01784, UM873_04964
OG0001157	UM848_02888, UM848_06279	UM873_01782, UM873_04962
OG0001158	UM848_02889, UM848_06280	UM873_01781, UM873_04961
OG0001159	UM848_02891, UM848_14123	UM873_01779, UM873_15333
OG0001160	UM848_02892, UM848_14124	UM873_01778, UM873_15332
OG0001161	UM848_02894, UM848_06305	UM873_01776, UM873_04935
OG0001162	UM848_02895, UM848_06304	UM873_01775, UM873_04936
OG0001163	UM848_02898, UM848_06301	UM873_01772, UM873_04939
OG0001164	UM848_02900, UM848_06299	UM873_01770, UM873_04942
OG0001165	UM848_02902, UM848_06297	UM873_01768, UM873_04944
OG0001166	UM848_02903, UM848_06296	UM873_01767, UM873_04945
OG0001167	UM848_02904, UM848_06295	UM873_01766, UM873_04946
OG0001168	UM848_02909, UM848_05923	UM873_01324, UM873_05786
OG0001169	UM848_02913, UM848_05920	UM873_01320, UM873_05783
OG0001170	UM848_02914, UM848_05919	UM873_01319, UM873_05782
OG0001171	UM848_02916, UM848_05918	UM873_01318, UM873_05781
OG0001172	UM848_02919, UM848_05915	UM873_01315, UM873_05778
OG0001173	UM848_02920, UM848_05914	UM873_01314, UM873_05777
OG0001174	UM848_02922, UM848_08756	UM873_01312, UM873_06860
OG0001175	UM848_02923, UM848_08755	UM873_01311, UM873_06859
OG0001176	UM848_02924, UM848_08754	UM873_01310, UM873_06858
OG0001177	UM848_02925, UM848_08753	UM873_01309, UM873_06857
OG0001178	UM848_02928, UM848_08751	UM873_01306, UM873_06855
OG0001179	UM848_02929, UM848_08750	UM873_01305, UM873_06854
OG0001180	UM848_02930, UM848_08749	UM873_01304, UM873_06853
OG0001181	UM848_02933, UM848_08746	UM873_01301, UM873_06850
OG0001182	UM848_02934, UM848_08745	UM873_01300, UM873_06849
OG0001183	UM848_02937, UM848_08742	UM873_01297, UM873_06846
OG0001184	UM848_02938, UM848_08741	UM873_01296, UM873_06845
OG0001185	UM848_02939, UM848_08740	UM873_01295, UM873_06844
OG0001186	UM848_02940, UM848_08739	UM873_01294, UM873_06843
OG0001187	UM848_02941, UM848_08738	UM873_01293, UM873_06842
OG0001188	UM848_02942, UM848_08737	UM873_01292, UM873_06841
OG0001189	UM848_02943, UM848_08736	UM873_01291, UM873_06840
OG0001190	UM848_02944, UM848_08735	UM873_01290, UM873_06839
OG0001191	UM848_02945, UM848_08734	UM873_01289, UM873_06838
OG0001192	UM848_02946, UM848_08733	UM873_01288, UM873_06837
OG0001193	UM848_02949, UM848_08730	UM873_01285, UM873_06834
OG0001194	UM848_02950, UM848_08729	UM873_01284, UM873_06833
OG0001195	UM848_02952, UM848_08727	UM873_01282, UM873_06831
OG0001196	UM848_02956, UM848_08723	UM873_01278, UM873_06827
OG0001197	UM848_02957, UM848_08722	UM873_01277, UM873_06826
OG0001198	UM848_02966, UM848_04065	UM873_01269, UM873_09027
OG0001199	UM848_02970, UM848_04068	UM873_01265, UM873_09024
OG0001200	UM848_02971, UM848_04069	UM873_01264, UM873_09023
OG0001201	UM848_02972, UM848_04070	UM873_01263, UM873_09022
OG0001202	UM848_02973, UM848_04071	UM873_01262, UM873_09021
OG0001203	UM848_02977, UM848_04075	UM873_01258, UM873_09017
OG0001204	UM848_02978, UM848_04076	UM873_01257, UM873_09016
OG0001205	UM848_02979, UM848_04077	UM873_01256, UM873_09015
OG0001206	UM848_02980, UM848_04078	UM873_01255, UM873_09014
OG0001207	UM848_02981, UM848_04079	UM873_01254, UM873_09013
OG0001208	UM848_02982, UM848_04080	UM873_01253, UM873_09012
OG0001209	UM848_02983, UM848_04081	UM873_01252, UM873_09011
OG0001210	UM848_02987, UM848_04085	UM873_01248, UM873_09007
OG0001211	UM848_02990, UM848_04088	UM873_01245, UM873_09004
OG0001212	UM848_02992, UM848_04090	UM873_01243, UM873_09002
OG0001213	UM848_02994, UM848_04092	UM873_01241, UM873_09000
OG0001214	UM848_02997, UM848_04095	UM873_01238, UM873_08998
OG0001215	UM848_03000, UM848_04097	UM873_01235, UM873_08729
OG0001216	UM848_03001, UM848_04098	UM873_01234, UM873_08728
OG0001217	UM848_03002, UM848_04099	UM873_01233, UM873_08727
OG0001218	UM848_03003, UM848_12546	UM873_01144, UM873_14857
OG0001219	UM848_03004, UM848_12547	UM873_01143, UM873_14856
OG0001220	UM848_03007, UM848_12550	UM873_01140, UM873_14853
OG0001221	UM848_03008, UM848_12551	UM873_01139, UM873_06482
OG0001222	UM848_03009, UM848_12552	UM873_01138, UM873_06481
OG0001223	UM848_03010, UM848_12553	UM873_01137, UM873_06480
OG0001224	UM848_03012, UM848_12555	UM873_01135, UM873_06478
OG0001225	UM848_03014, UM848_12557	UM873_01133, UM873_06476
OG0001226	UM848_03015, UM848_12558	UM873_01132, UM873_06475
OG0001227	UM848_03019, UM848_12562	UM873_01128, UM873_06471
OG0001228	UM848_03022, UM848_12566	UM873_01124, UM873_06468
OG0001229	UM848_03023, UM848_12567	UM873_01123, UM873_06467
OG0001230	UM848_03025, UM848_12177	UM873_06465, UM873_10729
OG0001231	UM848_03027, UM848_12175	UM873_06463, UM873_10731
OG0001232	UM848_03028, UM848_12174	UM873_06462, UM873_10732
OG0001233	UM848_03030, UM848_12172	UM873_06460, UM873_10734
OG0001234	UM848_03031, UM848_12171	UM873_06459, UM873_10735
OG0001235	UM848_03032, UM848_12170	UM873_06458, UM873_10736
OG0001236	UM848_03033, UM848_12169	UM873_06457, UM873_10737
OG0001237	UM848_03036, UM848_12167	UM873_06454, UM873_10739
OG0001238	UM848_03038, UM848_12165	UM873_06452, UM873_10741
OG0001239	UM848_03039, UM848_12164	UM873_06451, UM873_10742
OG0001240	UM848_03040, UM848_12163	UM873_06450, UM873_10743
OG0001241	UM848_03042, UM848_12158	UM873_06448, UM873_10748
OG0001242	UM848_03044, UM848_12156	UM873_06446, UM873_10750
OG0001243	UM848_03045, UM848_07374	UM873_06445, UM873_14498
OG0001244	UM848_03048, UM848_07377	UM873_06442, UM873_14501
OG0001245	UM848_03050, UM848_07379	UM873_06440, UM873_14503
OG0001246	UM848_03051, UM848_07380	UM873_06439, UM873_14504
OG0001247	UM848_03052, UM848_07381	UM873_06438, UM873_14505
OG0001248	UM848_03056, UM848_07385	UM873_07357, UM873_07442
OG0001249	UM848_03057, UM848_07386	UM873_07358, UM873_07441
OG0001250	UM848_03059, UM848_07388	UM873_07360, UM873_07439
OG0001251	UM848_03061, UM848_07390	UM873_07362, UM873_07437
OG0001252	UM848_03063, UM848_07392	UM873_07364, UM873_07435
OG0001253	UM848_03067, UM848_07397	UM873_07369, UM873_07431
OG0001254	UM848_03069, UM848_07399	UM873_07371, UM873_07429
OG0001255	UM848_03073, UM848_07403	UM873_07375, UM873_07424
OG0001256	UM848_03074, UM848_07404	UM873_07376, UM873_07423
OG0001257	UM848_03075, UM848_07405	UM873_07377, UM873_07422
OG0001258	UM848_03078, UM848_07408	UM873_07380, UM873_07419
OG0001259	UM848_03079, UM848_07409	UM873_07381, UM873_07418
OG0001260	UM848_03080, UM848_07410	UM873_07382, UM873_07417
OG0001261	UM848_03082, UM848_07412	UM873_07384, UM873_07415
OG0001262	UM848_03083, UM848_07413	UM873_07385, UM873_07414
OG0001263	UM848_03087, UM848_07417	UM873_07389, UM873_07410
OG0001264	UM848_03088, UM848_07418	UM873_07390, UM873_07409
OG0001265	UM848_03090, UM848_07420	UM873_07392, UM873_07407
OG0001266	UM848_03091, UM848_07421	UM873_07393, UM873_07406
OG0001267	UM848_03092, UM848_07422	UM873_07394, UM873_07405
OG0001268	UM848_03093, UM848_07423	UM873_07395, UM873_07404
OG0001269	UM848_03094, UM848_07424	UM873_07396, UM873_07403
OG0001270	UM848_03095, UM848_07425	UM873_07397, UM873_07402
OG0001271	UM848_03096, UM848_07426	UM873_07398, UM873_07401
OG0001272	UM848_03097, UM848_07427	UM873_07399, UM873_07400
OG0001273	UM848_03098, UM848_05161	UM873_01095, UM873_05118
OG0001274	UM848_03099, UM848_05160	UM873_01094, UM873_05119
OG0001275	UM848_03100, UM848_05159	UM873_01093, UM873_05120
OG0001276	UM848_03101, UM848_05158	UM873_01092, UM873_05121
OG0001277	UM848_03102, UM848_05157	UM873_01091, UM873_05122
OG0001278	UM848_03104, UM848_05155	UM873_01089, UM873_05124
OG0001279	UM848_03106, UM848_05153	UM873_01086, UM873_05126
OG0001280	UM848_03107, UM848_05152	UM873_01085, UM873_05127
OG0001281	UM848_03108, UM848_05151	UM873_01084, UM873_05128
OG0001282	UM848_03109, UM848_05150	UM873_01083, UM873_05129
OG0001283	UM848_03110, UM848_05149	UM873_01082, UM873_05130
OG0001284	UM848_03111, UM848_05148	UM873_01081, UM873_05131
OG0001285	UM848_03113, UM848_05145	UM873_01078, UM873_05133
OG0001286	UM848_03114, UM848_05144	UM873_01077, UM873_05134
OG0001287	UM848_03115, UM848_05143	UM873_01076, UM873_05135
OG0001288	UM848_03118, UM848_05140	UM873_01073, UM873_05138
OG0001289	UM848_03119, UM848_05139	UM873_01072, UM873_05139
OG0001290	UM848_03120, UM848_05138	UM873_01071, UM873_05140
OG0001291	UM848_03121, UM848_05137	UM873_01070, UM873_05141
OG0001292	UM848_03123, UM848_05136	UM873_01069, UM873_05143
OG0001293	UM848_03130, UM848_05130	UM873_01063, UM873_05150
OG0001294	UM848_03135, UM848_05125	UM873_01058, UM873_05155
OG0001295	UM848_03136, UM848_05124	UM873_01057, UM873_05156
OG0001296	UM848_03137, UM848_05123	UM873_01056, UM873_05157
OG0001297	UM848_03138, UM848_05122	UM873_01055, UM873_05158
OG0001298	UM848_03139, UM848_05121	UM873_01054, UM873_05159
OG0001299	UM848_03140, UM848_05120	UM873_01053, UM873_05160
OG0001300	UM848_03142, UM848_05118	UM873_01051, UM873_05162
OG0001301	UM848_03143, UM848_05117	UM873_01050, UM873_05163
OG0001302	UM848_03144, UM848_05116	UM873_01049, UM873_05164
OG0001303	UM848_03146, UM848_05114	UM873_01047, UM873_05166
OG0001304	UM848_03148, UM848_05112	UM873_01045, UM873_05168
OG0001305	UM848_03149, UM848_05111	UM873_01044, UM873_05169
OG0001306	UM848_03151, UM848_05109	UM873_01042, UM873_05171
OG0001307	UM848_03153, UM848_05107	UM873_01040, UM873_05173
OG0001308	UM848_03156, UM848_05104	UM873_01037, UM873_05176
OG0001309	UM848_03157, UM848_14399	UM873_01036, UM873_05177
OG0001310	UM848_03158, UM848_14400	UM873_01035, UM873_05178
OG0001311	UM848_03159, UM848_14401	UM873_01034, UM873_05179
OG0001312	UM848_03164, UM848_14406	UM873_01029, UM873_05184
OG0001313	UM848_03166, UM848_14408	UM873_01027, UM873_05186
OG0001314	UM848_03167, UM848_14409	UM873_01026, UM873_05187
OG0001315	UM848_03168, UM848_14410	UM873_01025, UM873_05188
OG0001316	UM848_03169, UM848_14411	UM873_01024, UM873_05189
OG0001317	UM848_03170, UM848_14412	UM873_01023, UM873_05190
OG0001318	UM848_03171, UM848_14413	UM873_01022, UM873_05191
OG0001319	UM848_03172, UM848_05414	UM873_01021, UM873_01884
OG0001320	UM848_03173, UM848_05413	UM873_01020, UM873_01885
OG0001321	UM848_03174, UM848_05412	UM873_01019, UM873_01886
OG0001322	UM848_03178, UM848_05408	UM873_01015, UM873_01890
OG0001323	UM848_03180, UM848_05406	UM873_01013, UM873_01892
OG0001324	UM848_03183, UM848_05404	UM873_01011, UM873_01894
OG0001325	UM848_03185, UM848_05402	UM873_01009, UM873_01896
OG0001326	UM848_03187, UM848_05400	UM873_01007, UM873_01898
OG0001327	UM848_03188, UM848_05399	UM873_01006, UM873_01899
OG0001328	UM848_03189, UM848_05398	UM873_01005, UM873_01900
OG0001329	UM848_03190, UM848_05397	UM873_01004, UM873_01901
OG0001330	UM848_03192, UM848_05395	UM873_01002, UM873_01903
OG0001331	UM848_03193, UM848_05394	UM873_01001, UM873_01904
OG0001332	UM848_03195, UM848_05392	UM873_00998, UM873_01906
OG0001333	UM848_03199, UM848_05388	UM873_00994, UM873_01910
OG0001334	UM848_03201, UM848_05386	UM873_00992, UM873_01912
OG0001335	UM848_03203, UM848_05384	UM873_00990, UM873_01914
OG0001336	UM848_03204, UM848_05383	UM873_00989, UM873_01915
OG0001337	UM848_03205, UM848_05381	UM873_00987, UM873_01916
OG0001338	UM848_03206, UM848_05380	UM873_00986, UM873_01917
OG0001339	UM848_03209, UM848_05377	UM873_00983, UM873_01920
OG0001340	UM848_03210, UM848_05376	UM873_00982, UM873_01921
OG0001341	UM848_03212, UM848_05374	UM873_00980, UM873_01923
OG0001342	UM848_03213, UM848_05373	UM873_00979, UM873_01924
OG0001343	UM848_03214, UM848_05372	UM873_00978, UM873_01925
OG0001344	UM848_03215, UM848_05371	UM873_00977, UM873_01926
OG0001345	UM848_03216, UM848_05370	UM873_00976, UM873_01927
OG0001346	UM848_03300, UM848_14844	UM873_02011, UM873_14466
OG0001347	UM848_03304, UM848_14847	UM873_02007, UM873_14463
OG0001348	UM848_03307, UM848_14689	UM873_02004, UM873_14341
OG0001349	UM848_03310, UM848_14687	UM873_02001, UM873_14344
OG0001350	UM848_03311, UM848_14686	UM873_02000, UM873_14345
OG0001351	UM848_03313, UM848_14684	UM873_01998, UM873_14347
OG0001352	UM848_03314, UM848_14683	UM873_01997, UM873_14348
OG0001353	UM848_03316, UM848_14905	UM873_01995, UM873_14706
OG0001354	UM848_03318, UM848_14907	UM873_01993, UM873_14704
OG0001355	UM848_03325, UM848_10881	UM873_09365, UM873_14550
OG0001356	UM848_03327, UM848_10879	UM873_09367, UM873_14552
OG0001357	UM848_03328, UM848_10878	UM873_09368, UM873_14553
OG0001358	UM848_03332, UM848_10874	UM873_09372, UM873_12757
OG0001359	UM848_03336, UM848_07964	UM873_08427, UM873_12761
OG0001360	UM848_03340, UM848_07968	UM873_08431, UM873_12765
OG0001361	UM848_03343, UM848_07971	UM873_08434, UM873_12768
OG0001362	UM848_03344, UM848_07972	UM873_08435, UM873_12769
OG0001363	UM848_03346, UM848_07974	UM873_03926, UM873_08437
OG0001364	UM848_03347, UM848_07975	UM873_03925, UM873_08438
OG0001365	UM848_03348, UM848_07976	UM873_03924, UM873_08439
OG0001366	UM848_03349, UM848_07977	UM873_03923, UM873_08440
OG0001367	UM848_03351, UM848_07978	UM873_03921, UM873_08441
OG0001368	UM848_03352, UM848_07979	UM873_03920, UM873_08442
OG0001369	UM848_03353, UM848_07980	UM873_03919, UM873_08443
OG0001370	UM848_03354, UM848_07981	UM873_03918, UM873_08444
OG0001371	UM848_03355, UM848_07982	UM873_03917, UM873_08445
OG0001372	UM848_03357, UM848_07984	UM873_03915, UM873_08447
OG0001373	UM848_03359, UM848_07988	UM873_03912, UM873_08451
OG0001374	UM848_03360, UM848_07989	UM873_03911, UM873_09219
OG0001375	UM848_03362, UM848_07991	UM873_03909, UM873_09217
OG0001376	UM848_03363, UM848_07992	UM873_03908, UM873_09216
OG0001377	UM848_03364, UM848_07993	UM873_03907, UM873_09215
OG0001378	UM848_03365, UM848_07994	UM873_03906, UM873_09214
OG0001379	UM848_03367, UM848_07996	UM873_03904, UM873_09212
OG0001380	UM848_03369, UM848_07998	UM873_03902, UM873_09210
OG0001381	UM848_03370, UM848_07999	UM873_03901, UM873_09209
OG0001382	UM848_03373, UM848_08002	UM873_03898, UM873_09206
OG0001383	UM848_03375, UM848_13146	UM873_03896, UM873_09204
OG0001384	UM848_03376, UM848_13147	UM873_03895, UM873_09203
OG0001385	UM848_03377, UM848_13148	UM873_03894, UM873_09202
OG0001386	UM848_03381, UM848_13153	UM873_03890, UM873_09197
OG0001387	UM848_03382, UM848_13154	UM873_03889, UM873_09196
OG0001388	UM848_03383, UM848_13155	UM873_03888, UM873_09195
OG0001389	UM848_03384, UM848_13156	UM873_03887, UM873_09194
OG0001390	UM848_03386, UM848_13158	UM873_03885, UM873_09192
OG0001391	UM848_03391, UM848_13163	UM873_03880, UM873_09187
OG0001392	UM848_03395, UM848_13167	UM873_03876, UM873_09183
OG0001393	UM848_03397, UM848_13169	UM873_03874, UM873_09181
OG0001394	UM848_03398, UM848_13170	UM873_03873, UM873_09180
OG0001395	UM848_03399, UM848_13171	UM873_03872, UM873_09179
OG0001396	UM848_03400, UM848_13172	UM873_03871, UM873_09178
OG0001397	UM848_03401, UM848_13173	UM873_03870, UM873_09177
OG0001398	UM848_03402, UM848_13174	UM873_03869, UM873_09176
OG0001399	UM848_03404, UM848_12459	UM873_03867, UM873_12518
OG0001400	UM848_03406, UM848_12461	UM873_03865, UM873_12516
OG0001401	UM848_03409, UM848_12465	UM873_03862, UM873_12513
OG0001402	UM848_03410, UM848_12466	UM873_03861, UM873_12512
OG0001403	UM848_03411, UM848_12468	UM873_03860, UM873_12510
OG0001404	UM848_03415, UM848_12472	UM873_03856, UM873_12506
OG0001405	UM848_03417, UM848_12474	UM873_03854, UM873_12504
OG0001406	UM848_03420, UM848_12477	UM873_03851, UM873_12501
OG0001407	UM848_03421, UM848_12478	UM873_03850, UM873_12500
OG0001408	UM848_03422, UM848_12479	UM873_03849, UM873_12499
OG0001409	UM848_03423, UM848_12480	UM873_03848, UM873_12498
OG0001410	UM848_03473, UM848_09372	UM873_02806, UM873_10395
OG0001411	UM848_03476, UM848_09369	UM873_02803, UM873_10398
OG0001412	UM848_03478, UM848_09367	UM873_02801, UM873_10400
OG0001413	UM848_03479, UM848_09366	UM873_02800, UM873_10401
OG0001414	UM848_03480, UM848_09365	UM873_02797, UM873_10402
OG0001415	UM848_03482, UM848_09363	UM873_02795, UM873_10404
OG0001416	UM848_03483, UM848_09362	UM873_02794, UM873_10405
OG0001417	UM848_03484, UM848_09361	UM873_02793, UM873_10406
OG0001418	UM848_03485, UM848_09360	UM873_02792, UM873_10407
OG0001419	UM848_03486, UM848_09359	UM873_02791, UM873_10408
OG0001420	UM848_03488, UM848_09358	UM873_02788, UM873_10410
OG0001421	UM848_03489, UM848_09357	UM873_02787, UM873_10411
OG0001422	UM848_03490, UM848_09356	UM873_02786, UM873_10412
OG0001423	UM848_03491, UM848_09355	UM873_02785, UM873_10413
OG0001424	UM848_03492, UM848_09354	UM873_02784, UM873_10414
OG0001425	UM848_03493, UM848_09353	UM873_02783, UM873_10415
OG0001426	UM848_03495, UM848_09351	UM873_02781, UM873_10417
OG0001427	UM848_03497, UM848_09349	UM873_02779, UM873_10419
OG0001428	UM848_03498, UM848_09348	UM873_02778, UM873_10420
OG0001429	UM848_03499, UM848_09347	UM873_02777, UM873_10421
OG0001430	UM848_03502, UM848_09344	UM873_02774, UM873_10424
OG0001431	UM848_03507, UM848_09339	UM873_02769, UM873_14022
OG0001432	UM848_03508, UM848_09338	UM873_02768, UM873_14023
OG0001433	UM848_03509, UM848_09337	UM873_02767, UM873_14024
OG0001434	UM848_03510, UM848_09336	UM873_02766, UM873_14025
OG0001435	UM848_03512, UM848_09333	UM873_02764, UM873_14028
OG0001436	UM848_03513, UM848_09332	UM873_02763, UM873_14029
OG0001437	UM848_03514, UM848_09331	UM873_02762, UM873_14030
OG0001438	UM848_03515, UM848_09330	UM873_02761, UM873_14031
OG0001439	UM848_03516, UM848_09329	UM873_02760, UM873_14032
OG0001440	UM848_03520, UM848_09325	UM873_14881, UM873_14885
OG0001441	UM848_03521, UM848_12545	UM873_01145, UM873_14858
OG0001442	UM848_03522, UM848_12544	UM873_01146, UM873_15378
OG0001443	UM848_03523, UM848_12543	UM873_01147, UM873_15377
OG0001444	UM848_03525, UM848_07866	UM873_01149, UM873_14455
OG0001445	UM848_03531, UM848_07872	UM873_01155, UM873_07847
OG0001446	UM848_03536, UM848_07878	UM873_01160, UM873_07841
OG0001447	UM848_03538, UM848_07880	UM873_01162, UM873_07839
OG0001448	UM848_03539, UM848_07881	UM873_01163, UM873_07838
OG0001449	UM848_03540, UM848_07882	UM873_01164, UM873_07837
OG0001450	UM848_03541, UM848_07883	UM873_01165, UM873_07836
OG0001451	UM848_03544, UM848_07886	UM873_01168, UM873_07834
OG0001452	UM848_03547, UM848_07890	UM873_01171, UM873_07831
OG0001453	UM848_03551, UM848_07894	UM873_01175, UM873_07827
OG0001454	UM848_03555, UM848_07898	UM873_01179, UM873_07823
OG0001455	UM848_03556, UM848_07899	UM873_01180, UM873_07822
OG0001456	UM848_03559, UM848_07901	UM873_01183, UM873_07820
OG0001457	UM848_03560, UM848_07902	UM873_01184, UM873_07819
OG0001458	UM848_03561, UM848_07903	UM873_01185, UM873_07818
OG0001459	UM848_03563, UM848_07906	UM873_01187, UM873_07815
OG0001460	UM848_03609, UM848_07323	UM873_05888, UM873_10917
OG0001461	UM848_03612, UM848_07325	UM873_05886, UM873_10914
OG0001462	UM848_03613, UM848_07326	UM873_05885, UM873_10913
OG0001463	UM848_03620, UM848_07332	UM873_05879, UM873_10906
OG0001464	UM848_03622, UM848_07335	UM873_05876, UM873_10904
OG0001465	UM848_03623, UM848_07336	UM873_05875, UM873_10903
OG0001466	UM848_03624, UM848_07338	UM873_05874, UM873_10902
OG0001467	UM848_03625, UM848_07339	UM873_05873, UM873_10901
OG0001468	UM848_03630, UM848_07346	UM873_05867, UM873_10897
OG0001469	UM848_03631, UM848_07347	UM873_05866, UM873_08423
OG0001470	UM848_03634, UM848_07350	UM873_05863, UM873_08420
OG0001471	UM848_03636, UM848_07352	UM873_05861, UM873_08418
OG0001472	UM848_03639, UM848_07355	UM873_05858, UM873_08415
OG0001473	UM848_03643, UM848_07359	UM873_05854, UM873_08411
OG0001474	UM848_03645, UM848_07361	UM873_05852, UM873_08409
OG0001475	UM848_03647, UM848_07363	UM873_05850, UM873_08407
OG0001476	UM848_03653, UM848_07368	UM873_05845, UM873_08401
OG0001477	UM848_03654, UM848_07369	UM873_05844, UM873_08400
OG0001478	UM848_03656, UM848_07371	UM873_05842, UM873_08398
OG0001479	UM848_03658, UM848_07373	UM873_05840, UM873_08396
OG0001480	UM848_03661, UM848_06112	UM873_04673, UM873_08393
OG0001481	UM848_03662, UM848_06113	UM873_04672, UM873_08392
OG0001482	UM848_03667, UM848_06118	UM873_04667, UM873_08387
OG0001483	UM848_03669, UM848_06120	UM873_04665, UM873_14990
OG0001484	UM848_03670, UM848_06121	UM873_04664, UM873_14989
OG0001485	UM848_03671, UM848_06123	UM873_04662, UM873_14988
OG0001486	UM848_03672, UM848_06124	UM873_04661, UM873_11841
OG0001487	UM848_03673, UM848_06127	UM873_04658, UM873_11842
OG0001488	UM848_03674, UM848_06128	UM873_04657, UM873_11843
OG0001489	UM848_03675, UM848_06129	UM873_04656, UM873_11844
OG0001490	UM848_03676, UM848_06130	UM873_04655, UM873_11845
OG0001491	UM848_03680, UM848_06133	UM873_04652, UM873_11849
OG0001492	UM848_03682, UM848_06134	UM873_04651, UM873_11851
OG0001493	UM848_03683, UM848_06135	UM873_04650, UM873_11852
OG0001494	UM848_03685, UM848_06137	UM873_04648, UM873_11854
OG0001495	UM848_03686, UM848_06138	UM873_04647, UM873_11855
OG0001496	UM848_03688, UM848_06140	UM873_04645, UM873_11857
OG0001497	UM848_03689, UM848_06141	UM873_04644, UM873_11858
OG0001498	UM848_03690, UM848_06142	UM873_04643, UM873_11859
OG0001499	UM848_03692, UM848_06145	UM873_04641, UM873_11861
OG0001500	UM848_03693, UM848_06146	UM873_04640, UM873_11862
OG0001501	UM848_03696, UM848_06766	UM873_05521, UM873_05572
OG0001502	UM848_03697, UM848_06769	UM873_05524, UM873_05573
OG0001503	UM848_03698, UM848_06770	UM873_05525, UM873_05574
OG0001504	UM848_03701, UM848_06773	UM873_05528, UM873_05577
OG0001505	UM848_03702, UM848_06774	UM873_05529, UM873_05578
OG0001506	UM848_03703, UM848_06775	UM873_05530, UM873_05579
OG0001507	UM848_03709, UM848_06780	UM873_05535, UM873_05585
OG0001508	UM848_03712, UM848_06783	UM873_05538, UM873_05588
OG0001509	UM848_03715, UM848_06786	UM873_05541, UM873_05591
OG0001510	UM848_03716, UM848_06787	UM873_05542, UM873_05592
OG0001511	UM848_03717, UM848_06788	UM873_05543, UM873_05593
OG0001512	UM848_03719, UM848_06790	UM873_05545, UM873_05595
OG0001513	UM848_03720, UM848_06791	UM873_05546, UM873_05596
OG0001514	UM848_03721, UM848_06792	UM873_05547, UM873_05597
OG0001515	UM848_03722, UM848_06793	UM873_05548, UM873_05598
OG0001516	UM848_03728, UM848_06799	UM873_05554, UM873_05604
OG0001517	UM848_03731, UM848_06802	UM873_05557, UM873_05607
OG0001518	UM848_03732, UM848_06803	UM873_05558, UM873_05608
OG0001519	UM848_03733, UM848_06804	UM873_05559, UM873_05609
OG0001520	UM848_03734, UM848_06805	UM873_05560, UM873_05610
OG0001521	UM848_03736, UM848_06807	UM873_05562, UM873_05612
OG0001522	UM848_03737, UM848_06808	UM873_05563, UM873_05613
OG0001523	UM848_03738, UM848_06809	UM873_05564, UM873_05614
OG0001524	UM848_03740, UM848_06811	UM873_05566, UM873_05616
OG0001525	UM848_03780, UM848_14837	UM873_07722, UM873_12309
OG0001526	UM848_03781, UM848_14836	UM873_07723, UM873_12310
OG0001527	UM848_03782, UM848_14835	UM873_07724, UM873_12311
OG0001528	UM848_03785, UM848_14452	UM873_07727, UM873_12314
OG0001529	UM848_03786, UM848_14451	UM873_07728, UM873_12315
OG0001530	UM848_03787, UM848_14450	UM873_07729, UM873_12316
OG0001531	UM848_03788, UM848_14449	UM873_07730, UM873_12317
OG0001532	UM848_03791, UM848_14446	UM873_07733, UM873_12320
OG0001533	UM848_03792, UM848_14444	UM873_07734, UM873_12322
OG0001534	UM848_03794, UM848_13241	UM873_07736, UM873_11993
OG0001535	UM848_03796, UM848_13239	UM873_07738, UM873_11991
OG0001536	UM848_03797, UM848_13238	UM873_07739, UM873_11990
OG0001537	UM848_03798, UM848_13237	UM873_07740, UM873_11989
OG0001538	UM848_03799, UM848_13236	UM873_07741, UM873_11988
OG0001539	UM848_03800, UM848_13235	UM873_07742, UM873_11987
OG0001540	UM848_03801, UM848_13234	UM873_07743, UM873_11986
OG0001541	UM848_03803, UM848_13232	UM873_07745, UM873_11984
OG0001542	UM848_03804, UM848_13231	UM873_07746, UM873_11983
OG0001543	UM848_03805, UM848_13230	UM873_07747, UM873_11982
OG0001544	UM848_03806, UM848_13229	UM873_07748, UM873_11981
OG0001545	UM848_03808, UM848_13227	UM873_07750, UM873_11979
OG0001546	UM848_03809, UM848_13226	UM873_07751, UM873_11978
OG0001547	UM848_03810, UM848_13225	UM873_07752, UM873_11977
OG0001548	UM848_03812, UM848_13223	UM873_07754, UM873_11975
OG0001549	UM848_03813, UM848_13222	UM873_07755, UM873_11974
OG0001550	UM848_03817, UM848_15164	UM873_07759, UM873_15042
OG0001551	UM848_03819, UM848_15166	UM873_07761, UM873_15044
OG0001552	UM848_03820, UM848_15167	UM873_07762, UM873_15045
OG0001553	UM848_03822, UM848_04955	UM873_03767, UM873_07444
OG0001554	UM848_03823, UM848_04956	UM873_03768, UM873_07445
OG0001555	UM848_03824, UM848_04957	UM873_03769, UM873_07446
OG0001556	UM848_03825, UM848_04958	UM873_03770, UM873_07447
OG0001557	UM848_03827, UM848_04960	UM873_03772, UM873_07449
OG0001558	UM848_03828, UM848_04961	UM873_03773, UM873_07450
OG0001559	UM848_03829, UM848_04962	UM873_03774, UM873_07451
OG0001560	UM848_03830, UM848_04963	UM873_03775, UM873_07452
OG0001561	UM848_03832, UM848_04965	UM873_03777, UM873_07454
OG0001562	UM848_03835, UM848_04968	UM873_03780, UM873_07457
OG0001563	UM848_03836, UM848_04969	UM873_03781, UM873_07458
OG0001564	UM848_03838, UM848_04971	UM873_03783, UM873_07460
OG0001565	UM848_03839, UM848_04972	UM873_03784, UM873_07461
OG0001566	UM848_03843, UM848_04974	UM873_03786, UM873_07466
OG0001567	UM848_03844, UM848_04975	UM873_03787, UM873_07467
OG0001568	UM848_03845, UM848_04976	UM873_03788, UM873_07468
OG0001569	UM848_03846, UM848_04977	UM873_03789, UM873_07469
OG0001570	UM848_03849, UM848_04980	UM873_03792, UM873_07472
OG0001571	UM848_03850, UM848_04981	UM873_03793, UM873_07473
OG0001572	UM848_03851, UM848_04983	UM873_03795, UM873_07474
OG0001573	UM848_03852, UM848_04984	UM873_03796, UM873_07475
OG0001574	UM848_03853, UM848_04985	UM873_03797, UM873_07476
OG0001575	UM848_03854, UM848_04986	UM873_03798, UM873_07477
OG0001576	UM848_03855, UM848_04987	UM873_03799, UM873_07478
OG0001577	UM848_03856, UM848_04988	UM873_03800, UM873_07479
OG0001578	UM848_03859, UM848_04991	UM873_03803, UM873_07482
OG0001579	UM848_03860, UM848_04992	UM873_03804, UM873_07483
OG0001580	UM848_03862, UM848_04994	UM873_03806, UM873_07485
OG0001581	UM848_03863, UM848_04995	UM873_03807, UM873_07486
OG0001582	UM848_03864, UM848_04996	UM873_03808, UM873_07487
OG0001583	UM848_03865, UM848_04997	UM873_03809, UM873_07488
OG0001584	UM848_03866, UM848_04998	UM873_03810, UM873_07489
OG0001585	UM848_03869, UM848_04937	UM873_03986, UM873_12822
OG0001586	UM848_03870, UM848_04936	UM873_03985, UM873_12823
OG0001587	UM848_03871, UM848_04935	UM873_03984, UM873_12824
OG0001588	UM848_03872, UM848_04934	UM873_03983, UM873_12825
OG0001589	UM848_03873, UM848_04933	UM873_03982, UM873_12826
OG0001590	UM848_03877, UM848_04930	UM873_03979, UM873_12830
OG0001591	UM848_03879, UM848_04928	UM873_03977, UM873_12832
OG0001592	UM848_03880, UM848_04927	UM873_03976, UM873_12833
OG0001593	UM848_03881, UM848_04926	UM873_03975, UM873_12834
OG0001594	UM848_03882, UM848_04925	UM873_03974, UM873_12835
OG0001595	UM848_03884, UM848_04923	UM873_03972, UM873_12837
OG0001596	UM848_03885, UM848_04922	UM873_03971, UM873_12838
OG0001597	UM848_03886, UM848_04945	UM873_03994, UM873_12839
OG0001598	UM848_03890, UM848_04949	UM873_03998, UM873_08771
OG0001599	UM848_03891, UM848_04950	UM873_03999, UM873_08772
OG0001600	UM848_03892, UM848_04952	UM873_04001, UM873_08773
OG0001601	UM848_03894, UM848_12609	UM873_08775, UM873_15016
OG0001602	UM848_03898, UM848_12614	UM873_08780, UM873_15012
OG0001603	UM848_03901, UM848_12617	UM873_08783, UM873_12178
OG0001604	UM848_03902, UM848_12618	UM873_08784, UM873_12179
OG0001605	UM848_03903, UM848_12619	UM873_08785, UM873_12180
OG0001606	UM848_03904, UM848_12620	UM873_08786, UM873_12181
OG0001607	UM848_03905, UM848_12621	UM873_08787, UM873_12182
OG0001608	UM848_03906, UM848_12622	UM873_08788, UM873_12183
OG0001609	UM848_03908, UM848_12624	UM873_08790, UM873_12185
OG0001610	UM848_03912, UM848_12628	UM873_08794, UM873_12189
OG0001611	UM848_03913, UM848_12629	UM873_08795, UM873_12190
OG0001612	UM848_03915, UM848_12631	UM873_08797, UM873_12192
OG0001613	UM848_03917, UM848_12633	UM873_08799, UM873_12194
OG0001614	UM848_03918, UM848_12634	UM873_08800, UM873_12195
OG0001615	UM848_03919, UM848_12635	UM873_08801, UM873_12196
OG0001616	UM848_03920, UM848_12636	UM873_08802, UM873_12197
OG0001617	UM848_03922, UM848_12638	UM873_08804, UM873_12199
OG0001618	UM848_03923, UM848_12639	UM873_08805, UM873_12200
OG0001619	UM848_03928, UM848_08770	UM873_05413, UM873_08810
OG0001620	UM848_03929, UM848_08771	UM873_05414, UM873_08811
OG0001621	UM848_03930, UM848_08772	UM873_05415, UM873_08812
OG0001622	UM848_03932, UM848_08774	UM873_05417, UM873_08814
OG0001623	UM848_03933, UM848_08775	UM873_05418, UM873_08815
OG0001624	UM848_03937, UM848_08780	UM873_05423, UM873_13667
OG0001625	UM848_03938, UM848_08781	UM873_05424, UM873_13666
OG0001626	UM848_03941, UM848_08784	UM873_05427, UM873_13663
OG0001627	UM848_03944, UM848_08787	UM873_05430, UM873_13660
OG0001628	UM848_03946, UM848_08789	UM873_05432, UM873_13658
OG0001629	UM848_03947, UM848_08790	UM873_05433, UM873_13657
OG0001630	UM848_03948, UM848_08791	UM873_05434, UM873_14398
OG0001631	UM848_03949, UM848_08792	UM873_05435, UM873_14397
OG0001632	UM848_03951, UM848_08794	UM873_05437, UM873_14395
OG0001633	UM848_03952, UM848_08795	UM873_05438, UM873_14394
OG0001634	UM848_03954, UM848_08796	UM873_05439, UM873_14392
OG0001635	UM848_03955, UM848_08797	UM873_05440, UM873_14391
OG0001636	UM848_03957, UM848_08799	UM873_05442, UM873_14389
OG0001637	UM848_03959, UM848_08801	UM873_05444, UM873_14522
OG0001638	UM848_03960, UM848_08802	UM873_05445, UM873_14523
OG0001639	UM848_03961, UM848_08804	UM873_05447, UM873_14524
OG0001640	UM848_03963, UM848_08806	UM873_05449, UM873_14526
OG0001641	UM848_03965, UM848_08808	UM873_05451, UM873_14528
OG0001642	UM848_03970, UM848_11129	UM873_06776, UM873_09641
OG0001643	UM848_03971, UM848_11130	UM873_06777, UM873_09640
OG0001644	UM848_03972, UM848_11131	UM873_06778, UM873_09639
OG0001645	UM848_03973, UM848_11132	UM873_06779, UM873_09638
OG0001646	UM848_03974, UM848_11133	UM873_06780, UM873_09637
OG0001647	UM848_03975, UM848_11134	UM873_06781, UM873_09636
OG0001648	UM848_03976, UM848_11135	UM873_06782, UM873_09635
OG0001649	UM848_03978, UM848_11137	UM873_06784, UM873_09634
OG0001650	UM848_03980, UM848_11139	UM873_06786, UM873_09632
OG0001651	UM848_03986, UM848_11143	UM873_06792, UM873_09628
OG0001652	UM848_03988, UM848_11109	UM873_06794, UM873_09624
OG0001653	UM848_03990, UM848_11107	UM873_06796, UM873_09622
OG0001654	UM848_03994, UM848_11105	UM873_06800, UM873_09620
OG0001655	UM848_03995, UM848_11104	UM873_06801, UM873_09619
OG0001656	UM848_04000, UM848_11098	UM873_06806, UM873_09613
OG0001657	UM848_04001, UM848_11097	UM873_06807, UM873_09612
OG0001658	UM848_04002, UM848_11096	UM873_06808, UM873_09611
OG0001659	UM848_04003, UM848_11095	UM873_06809, UM873_09610
OG0001660	UM848_04004, UM848_11094	UM873_00286, UM873_09609
OG0001661	UM848_04006, UM848_11092	UM873_00288, UM873_09607
OG0001662	UM848_04007, UM848_11091	UM873_00289, UM873_09606
OG0001663	UM848_04008, UM848_11090	UM873_00290, UM873_09605
OG0001664	UM848_04009, UM848_11089	UM873_00291, UM873_09604
OG0001665	UM848_04010, UM848_11088	UM873_00292, UM873_09603
OG0001666	UM848_04011, UM848_11087	UM873_00293, UM873_09602
OG0001667	UM848_04016, UM848_11082	UM873_00298, UM873_09597
OG0001668	UM848_04019, UM848_11079	UM873_00301, UM873_09594
OG0001669	UM848_04020, UM848_11078	UM873_00302, UM873_09593
OG0001670	UM848_04021, UM848_11077	UM873_00303, UM873_09592
OG0001671	UM848_04022, UM848_05552	UM873_00304, UM873_12129
OG0001672	UM848_04023, UM848_05550	UM873_00305, UM873_12131
OG0001673	UM848_04024, UM848_05549	UM873_00306, UM873_12132
OG0001674	UM848_04025, UM848_05548	UM873_00307, UM873_12133
OG0001675	UM848_04026, UM848_05547	UM873_00308, UM873_12134
OG0001676	UM848_04028, UM848_05544	UM873_00310, UM873_12137
OG0001677	UM848_04029, UM848_05545	UM873_00311, UM873_12136
OG0001678	UM848_04031, UM848_05542	UM873_00313, UM873_12139
OG0001679	UM848_04032, UM848_05541	UM873_00314, UM873_12140
OG0001680	UM848_04033, UM848_05540	UM873_00315, UM873_12141
OG0001681	UM848_04034, UM848_05539	UM873_00316, UM873_12142
OG0001682	UM848_04036, UM848_05537	UM873_00318, UM873_12144
OG0001683	UM848_04038, UM848_05535	UM873_00320, UM873_12146
OG0001684	UM848_04039, UM848_05534	UM873_00321, UM873_12147
OG0001685	UM848_04040, UM848_05533	UM873_00322, UM873_12148
OG0001686	UM848_04041, UM848_05531	UM873_00323, UM873_12150
OG0001687	UM848_04046, UM848_05526	UM873_00328, UM873_09107
OG0001688	UM848_04047, UM848_05525	UM873_00329, UM873_09108
OG0001689	UM848_04048, UM848_05524	UM873_00330, UM873_09109
OG0001690	UM848_04049, UM848_05522	UM873_00331, UM873_09111
OG0001691	UM848_04052, UM848_05519	UM873_00334, UM873_09114
OG0001692	UM848_04053, UM848_05518	UM873_00335, UM873_09115
OG0001693	UM848_04054, UM848_05517	UM873_00336, UM873_09116
OG0001694	UM848_04056, UM848_05515	UM873_00338, UM873_09118
OG0001695	UM848_04057, UM848_05514	UM873_00339, UM873_09119
OG0001696	UM848_04058, UM848_05513	UM873_00340, UM873_09120
OG0001697	UM848_04059, UM848_05512	UM873_00341, UM873_09121
OG0001698	UM848_04108, UM848_09858	UM873_08014, UM873_08718
OG0001699	UM848_04109, UM848_09857	UM873_08013, UM873_08717
OG0001700	UM848_04110, UM848_09856	UM873_08012, UM873_08716
OG0001701	UM848_04111, UM848_09855	UM873_08011, UM873_08715
OG0001702	UM848_04112, UM848_09854	UM873_08010, UM873_08714
OG0001703	UM848_04114, UM848_09852	UM873_08008, UM873_08712
OG0001704	UM848_04117, UM848_07794	UM873_08709, UM873_09531
OG0001705	UM848_04118, UM848_07793	UM873_08708, UM873_09532
OG0001706	UM848_04120, UM848_07791	UM873_08706, UM873_09534
OG0001707	UM848_04123, UM848_07789	UM873_08703, UM873_09536
OG0001708	UM848_04124, UM848_07788	UM873_08702, UM873_09538
OG0001709	UM848_04126, UM848_07786	UM873_08700, UM873_09540
OG0001710	UM848_04127, UM848_07785	UM873_08699, UM873_09541
OG0001711	UM848_04128, UM848_07784	UM873_08698, UM873_09542
OG0001712	UM848_04129, UM848_07783	UM873_08697, UM873_09543
OG0001713	UM848_04130, UM848_07782	UM873_08696, UM873_09544
OG0001714	UM848_04131, UM848_07780	UM873_08695, UM873_09546
OG0001715	UM848_04132, UM848_07779	UM873_08694, UM873_09547
OG0001716	UM848_04133, UM848_07778	UM873_08693, UM873_09548
OG0001717	UM848_04135, UM848_07776	UM873_09550, UM873_13760
OG0001718	UM848_04136, UM848_07775	UM873_09551, UM873_13759
OG0001719	UM848_04137, UM848_07774	UM873_09552, UM873_13758
OG0001720	UM848_04142, UM848_07770	UM873_09557, UM873_13754
OG0001721	UM848_04143, UM848_07769	UM873_09558, UM873_13753
OG0001722	UM848_04144, UM848_07768	UM873_09559, UM873_13752
OG0001723	UM848_04145, UM848_07767	UM873_09560, UM873_13751
OG0001724	UM848_04146, UM848_06962	UM873_02570, UM873_15120
OG0001725	UM848_04147, UM848_06963	UM873_02568, UM873_14260
OG0001726	UM848_04149, UM848_06964	UM873_02566, UM873_14259
OG0001727	UM848_04150, UM848_06965	UM873_02565, UM873_14258
OG0001728	UM848_04152, UM848_06967	UM873_02563, UM873_14256
OG0001729	UM848_04154, UM848_06969	UM873_02561, UM873_14254
OG0001730	UM848_04157, UM848_06972	UM873_02558, UM873_14251
OG0001731	UM848_04159, UM848_06173	UM873_02556, UM873_09877
OG0001732	UM848_04168, UM848_06183	UM873_02547, UM873_09867
OG0001733	UM848_04170, UM848_06185	UM873_02545, UM873_09865
OG0001734	UM848_04171, UM848_06186	UM873_02544, UM873_09864
OG0001735	UM848_04173, UM848_06188	UM873_02542, UM873_09862
OG0001736	UM848_04175, UM848_06190	UM873_02540, UM873_09860
OG0001737	UM848_04176, UM848_06191	UM873_02539, UM873_09859
OG0001738	UM848_04177, UM848_06193	UM873_02538, UM873_09858
OG0001739	UM848_04178, UM848_06194	UM873_02537, UM873_09857
OG0001740	UM848_04179, UM848_06195	UM873_02536, UM873_09856
OG0001741	UM848_04183, UM848_06200	UM873_02532, UM873_09851
OG0001742	UM848_04186, UM848_06203	UM873_02529, UM873_09848
OG0001743	UM848_04190, UM848_06207	UM873_02525, UM873_14672
OG0001744	UM848_04194, UM848_06211	UM873_02521, UM873_14668
OG0001745	UM848_04196, UM848_06213	UM873_02519, UM873_14666
OG0001746	UM848_04197, UM848_06215	UM873_02518, UM873_14664
OG0001747	UM848_04199, UM848_06217	UM873_02516, UM873_14662
OG0001748	UM848_04203, UM848_06221	UM873_02512, UM873_11339
OG0001749	UM848_04205, UM848_06223	UM873_02510, UM873_11341
OG0001750	UM848_04206, UM848_06224	UM873_02509, UM873_11342
OG0001751	UM848_04207, UM848_06225	UM873_02508, UM873_11343
OG0001752	UM848_04208, UM848_06226	UM873_02507, UM873_11344
OG0001753	UM848_04210, UM848_06227	UM873_02505, UM873_11345
OG0001754	UM848_04212, UM848_06229	UM873_02503, UM873_11347
OG0001755	UM848_04213, UM848_06230	UM873_02502, UM873_11348
OG0001756	UM848_04214, UM848_06231	UM873_02501, UM873_11349
OG0001757	UM848_04215, UM848_06232	UM873_02500, UM873_11350
OG0001758	UM848_04217, UM848_06234	UM873_02498, UM873_11352
OG0001759	UM848_04222, UM848_06239	UM873_02492, UM873_11357
OG0001760	UM848_04223, UM848_05732	UM873_02491, UM873_14633
OG0001761	UM848_04225, UM848_05734	UM873_02489, UM873_14635
OG0001762	UM848_04235, UM848_09921	UM873_02388, UM873_11273
OG0001763	UM848_04236, UM848_09922	UM873_02389, UM873_11274
OG0001764	UM848_04237, UM848_09923	UM873_02390, UM873_11275
OG0001765	UM848_04238, UM848_09924	UM873_02391, UM873_11276
OG0001766	UM848_04241, UM848_09927	UM873_02394, UM873_11279
OG0001767	UM848_04242, UM848_09928	UM873_02395, UM873_11280
OG0001768	UM848_04244, UM848_09930	UM873_02397, UM873_11282
OG0001769	UM848_04246, UM848_09932	UM873_02399, UM873_11284
OG0001770	UM848_04247, UM848_09933	UM873_02400, UM873_11285
OG0001771	UM848_04248, UM848_09934	UM873_02401, UM873_11286
OG0001772	UM848_04249, UM848_09935	UM873_02402, UM873_11287
OG0001773	UM848_04250, UM848_09936	UM873_02403, UM873_11288
OG0001774	UM848_04251, UM848_09937	UM873_02404, UM873_11289
OG0001775	UM848_04252, UM848_09938	UM873_02405, UM873_13025
OG0001776	UM848_04253, UM848_09939	UM873_02406, UM873_13026
OG0001777	UM848_04254, UM848_09940	UM873_02407, UM873_13027
OG0001778	UM848_04255, UM848_09941	UM873_02408, UM873_13028
OG0001779	UM848_04257, UM848_09942	UM873_02410, UM873_13029
OG0001780	UM848_04259, UM848_09944	UM873_02412, UM873_13031
OG0001781	UM848_04261, UM848_09946	UM873_02414, UM873_13033
OG0001782	UM848_04263, UM848_09949	UM873_02416, UM873_13036
OG0001783	UM848_04264, UM848_09950	UM873_02417, UM873_13037
OG0001784	UM848_04268, UM848_04470	UM873_02421, UM873_12127
OG0001785	UM848_04269, UM848_04469	UM873_02422, UM873_12126
OG0001786	UM848_04270, UM848_04468	UM873_02423, UM873_12125
OG0001787	UM848_04271, UM848_04467	UM873_02424, UM873_12124
OG0001788	UM848_04274, UM848_04464	UM873_02427, UM873_12121
OG0001789	UM848_04275, UM848_04463	UM873_02428, UM873_12120
OG0001790	UM848_04276, UM848_04462	UM873_02429, UM873_12119
OG0001791	UM848_04277, UM848_04461	UM873_02430, UM873_12118
OG0001792	UM848_04278, UM848_04460	UM873_02431, UM873_12117
OG0001793	UM848_04279, UM848_04459	UM873_02432, UM873_12116
OG0001794	UM848_04280, UM848_04458	UM873_02433, UM873_12115
OG0001795	UM848_04281, UM848_04457	UM873_02434, UM873_12114
OG0001796	UM848_04283, UM848_04455	UM873_02436, UM873_12112
OG0001797	UM848_04284, UM848_04454	UM873_02437, UM873_12111
OG0001798	UM848_04286, UM848_04453	UM873_02439, UM873_12110
OG0001799	UM848_04288, UM848_04451	UM873_02441, UM873_10948
OG0001800	UM848_04290, UM848_04448	UM873_02443, UM873_10951
OG0001801	UM848_04292, UM848_04446	UM873_02445, UM873_10953
OG0001802	UM848_04296, UM848_04442	UM873_02449, UM873_10957
OG0001803	UM848_04298, UM848_04440	UM873_02451, UM873_10959
OG0001804	UM848_04299, UM848_04439	UM873_02452, UM873_10960
OG0001805	UM848_04300, UM848_04438	UM873_02453, UM873_10961
OG0001806	UM848_04301, UM848_04437	UM873_02454, UM873_10962
OG0001807	UM848_04302, UM848_04436	UM873_02455, UM873_10963
OG0001808	UM848_04303, UM848_04435	UM873_02456, UM873_10964
OG0001809	UM848_04305, UM848_04433	UM873_02458, UM873_10966
OG0001810	UM848_04310, UM848_04428	UM873_02463, UM873_10971
OG0001811	UM848_04311, UM848_04427	UM873_02464, UM873_10972
OG0001812	UM848_04313, UM848_04425	UM873_02466, UM873_10974
OG0001813	UM848_04315, UM848_04423	UM873_02468, UM873_10976
OG0001814	UM848_04316, UM848_04422	UM873_02469, UM873_10977
OG0001815	UM848_04319, UM848_06009	UM873_03279, UM873_07239
OG0001816	UM848_04322, UM848_06006	UM873_03276, UM873_07236
OG0001817	UM848_04323, UM848_06005	UM873_03275, UM873_07235
OG0001818	UM848_04330, UM848_06000	UM873_03267, UM873_07230
OG0001819	UM848_04331, UM848_05998	UM873_03266, UM873_07228
OG0001820	UM848_04332, UM848_05997	UM873_03265, UM873_07227
OG0001821	UM848_04333, UM848_05996	UM873_03264, UM873_07226
OG0001822	UM848_04337, UM848_05992	UM873_03260, UM873_07222
OG0001823	UM848_04338, UM848_05991	UM873_03259, UM873_07221
OG0001824	UM848_04342, UM848_05988	UM873_03255, UM873_07218
OG0001825	UM848_04343, UM848_05987	UM873_03254, UM873_07217
OG0001826	UM848_04345, UM848_13565	UM873_03252, UM873_12590
OG0001827	UM848_04347, UM848_13563	UM873_03250, UM873_12592
OG0001828	UM848_04350, UM848_13560	UM873_03247, UM873_12595
OG0001829	UM848_04351, UM848_13559	UM873_03246, UM873_12596
OG0001830	UM848_04354, UM848_13556	UM873_03243, UM873_12599
OG0001831	UM848_04355, UM848_13555	UM873_03242, UM873_12600
OG0001832	UM848_04357, UM848_13553	UM873_03240, UM873_12602
OG0001833	UM848_04358, UM848_13552	UM873_03239, UM873_12603
OG0001834	UM848_04359, UM848_13551	UM873_03238, UM873_12604
OG0001835	UM848_04360, UM848_13550	UM873_03237, UM873_12605
OG0001836	UM848_04361, UM848_13549	UM873_03236, UM873_12606
OG0001837	UM848_04364, UM848_13546	UM873_03233, UM873_12609
OG0001838	UM848_04366, UM848_11450	UM873_03231, UM873_10000
OG0001839	UM848_04368, UM848_11452	UM873_03229, UM873_10002
OG0001840	UM848_04370, UM848_11454	UM873_03227, UM873_10004
OG0001841	UM848_04371, UM848_11455	UM873_03226, UM873_10005
OG0001842	UM848_04372, UM848_11456	UM873_03225, UM873_10006
OG0001843	UM848_04378, UM848_11461	UM873_03219, UM873_10011
OG0001844	UM848_04381, UM848_11464	UM873_03215, UM873_10014
OG0001845	UM848_04382, UM848_11465	UM873_03214, UM873_10015
OG0001846	UM848_04383, UM848_11466	UM873_03213, UM873_10016
OG0001847	UM848_04384, UM848_11467	UM873_03212, UM873_10017
OG0001848	UM848_04388, UM848_11471	UM873_03208, UM873_10021
OG0001849	UM848_04390, UM848_11473	UM873_03206, UM873_10023
OG0001850	UM848_04391, UM848_11474	UM873_03205, UM873_10024
OG0001851	UM848_04392, UM848_04521	UM873_07025, UM873_11677
OG0001852	UM848_04394, UM848_04523	UM873_11675, UM873_11971
OG0001853	UM848_04396, UM848_04525	UM873_11673, UM873_11969
OG0001854	UM848_04397, UM848_04526	UM873_11672, UM873_11968
OG0001855	UM848_04398, UM848_04527	UM873_11671, UM873_11967
OG0001856	UM848_04399, UM848_04528	UM873_11670, UM873_11966
OG0001857	UM848_04400, UM848_04529	UM873_11669, UM873_11965
OG0001858	UM848_04401, UM848_04530	UM873_11668, UM873_11964
OG0001859	UM848_04402, UM848_04531	UM873_11667, UM873_11963
OG0001860	UM848_04403, UM848_04532	UM873_11666, UM873_11962
OG0001861	UM848_04404, UM848_04533	UM873_11665, UM873_11961
OG0001862	UM848_04406, UM848_04535	UM873_11663, UM873_11959
OG0001863	UM848_04407, UM848_04536	UM873_11662, UM873_11958
OG0001864	UM848_04409, UM848_04538	UM873_11660, UM873_11956
OG0001865	UM848_04410, UM848_04539	UM873_11659, UM873_11955
OG0001866	UM848_04412, UM848_04541	UM873_11657, UM873_11953
OG0001867	UM848_04413, UM848_04542	UM873_11656, UM873_11952
OG0001868	UM848_04415, UM848_04544	UM873_02478, UM873_15372
OG0001869	UM848_04416, UM848_04545	UM873_02476, UM873_14609
OG0001870	UM848_04417, UM848_04546	UM873_02475, UM873_14608
OG0001871	UM848_04418, UM848_04547	UM873_02474, UM873_14607
OG0001872	UM848_04472, UM848_12077	UM873_06976, UM873_14298
OG0001873	UM848_04473, UM848_12075	UM873_06977, UM873_14296
OG0001874	UM848_04474, UM848_12074	UM873_06978, UM873_14295
OG0001875	UM848_04475, UM848_12073	UM873_06979, UM873_14294
OG0001876	UM848_04476, UM848_12072	UM873_06980, UM873_14293
OG0001877	UM848_04477, UM848_12071	UM873_06981, UM873_14292
OG0001878	UM848_04478, UM848_12070	UM873_06982, UM873_14291
OG0001879	UM848_04479, UM848_12069	UM873_06983, UM873_14290
OG0001880	UM848_04480, UM848_12068	UM873_06984, UM873_14289
OG0001881	UM848_04481, UM848_12067	UM873_06985, UM873_14288
OG0001882	UM848_04483, UM848_12065	UM873_06987, UM873_14286
OG0001883	UM848_04484, UM848_12064	UM873_06988, UM873_14285
OG0001884	UM848_04485, UM848_12063	UM873_06989, UM873_14284
OG0001885	UM848_04486, UM848_12062	UM873_06990, UM873_12952
OG0001886	UM848_04488, UM848_12060	UM873_06992, UM873_12950
OG0001887	UM848_04492, UM848_12056	UM873_06996, UM873_12946
OG0001888	UM848_04496, UM848_12052	UM873_07000, UM873_12942
OG0001889	UM848_04498, UM848_12050	UM873_07002, UM873_12940
OG0001890	UM848_04499, UM848_12049	UM873_07003, UM873_12939
OG0001891	UM848_04501, UM848_12047	UM873_07005, UM873_12937
OG0001892	UM848_04502, UM848_13409	UM873_07006, UM873_15285
OG0001893	UM848_04504, UM848_13407	UM873_07008, UM873_15287
OG0001894	UM848_04505, UM848_13406	UM873_07009, UM873_15288
OG0001895	UM848_04507, UM848_13404	UM873_07011, UM873_12936
OG0001896	UM848_04508, UM848_13403	UM873_07012, UM873_12935
OG0001897	UM848_04510, UM848_13401	UM873_07014, UM873_12933
OG0001898	UM848_04513, UM848_13398	UM873_07017, UM873_12930
OG0001899	UM848_04516, UM848_13395	UM873_07020, UM873_12927
OG0001900	UM848_04518, UM848_13393	UM873_07022, UM873_12925
OG0001901	UM848_04519, UM848_13391	UM873_07023, UM873_12923
OG0001902	UM848_04634, UM848_05296	UM873_03606, UM873_04040
OG0001903	UM848_04635, UM848_05295	UM873_03605, UM873_04041
OG0001904	UM848_04637, UM848_05293	UM873_03603, UM873_04043
OG0001905	UM848_04638, UM848_05292	UM873_03602, UM873_04044
OG0001906	UM848_04641, UM848_05289	UM873_03599, UM873_04047
OG0001907	UM848_04642, UM848_05288	UM873_03598, UM873_04048
OG0001908	UM848_04644, UM848_05286	UM873_03596, UM873_04050
OG0001909	UM848_04645, UM848_05285	UM873_03595, UM873_04051
OG0001910	UM848_04648, UM848_05282	UM873_03592, UM873_04054
OG0001911	UM848_04651, UM848_05280	UM873_03589, UM873_04056
OG0001912	UM848_04655, UM848_05275	UM873_03585, UM873_04061
OG0001913	UM848_04659, UM848_05271	UM873_03581, UM873_04065
OG0001914	UM848_04661, UM848_05269	UM873_03579, UM873_04067
OG0001915	UM848_04662, UM848_05268	UM873_03578, UM873_04068
OG0001916	UM848_04663, UM848_11346	UM873_03577, UM873_10243
OG0001917	UM848_04664, UM848_11345	UM873_03576, UM873_10244
OG0001918	UM848_04668, UM848_11341	UM873_03572, UM873_10248
OG0001919	UM848_04670, UM848_11339	UM873_03570, UM873_10250
OG0001920	UM848_04671, UM848_11338	UM873_03569, UM873_10251
OG0001921	UM848_04672, UM848_11337	UM873_03568, UM873_10252
OG0001922	UM848_04674, UM848_11335	UM873_03566, UM873_10254
OG0001923	UM848_04676, UM848_11333	UM873_03564, UM873_10256
OG0001924	UM848_04681, UM848_11328	UM873_03559, UM873_10261
OG0001925	UM848_04683, UM848_11326	UM873_03557, UM873_10263
OG0001926	UM848_04685, UM848_11325	UM873_03555, UM873_10264
OG0001927	UM848_04686, UM848_11324	UM873_03554, UM873_10265
OG0001928	UM848_04688, UM848_11322	UM873_03552, UM873_10267
OG0001929	UM848_04689, UM848_11321	UM873_03551, UM873_10268
OG0001930	UM848_04690, UM848_11320	UM873_03550, UM873_10269
OG0001931	UM848_04691, UM848_11319	UM873_03549, UM873_10270
OG0001932	UM848_04692, UM848_11318	UM873_03548, UM873_10271
OG0001933	UM848_04693, UM848_10554	UM873_03547, UM873_08490
OG0001934	UM848_04695, UM848_10552	UM873_03545, UM873_08488
OG0001935	UM848_04696, UM848_10551	UM873_03544, UM873_08487
OG0001936	UM848_04697, UM848_10550	UM873_03543, UM873_08486
OG0001937	UM848_04698, UM848_10549	UM873_03542, UM873_08485
OG0001938	UM848_04701, UM848_10545	UM873_03538, UM873_08481
OG0001939	UM848_04703, UM848_10543	UM873_03536, UM873_08479
OG0001940	UM848_04705, UM848_10541	UM873_03534, UM873_08477
OG0001941	UM848_04710, UM848_10536	UM873_03529, UM873_08472
OG0001942	UM848_04712, UM848_10534	UM873_03527, UM873_08470
OG0001943	UM848_04714, UM848_10531	UM873_03525, UM873_08467
OG0001944	UM848_04715, UM848_10530	UM873_03524, UM873_08466
OG0001945	UM848_04716, UM848_10529	UM873_03523, UM873_08465
OG0001946	UM848_04718, UM848_10527	UM873_03521, UM873_08463
OG0001947	UM848_04719, UM848_10526	UM873_03520, UM873_08462
OG0001948	UM848_04723, UM848_10522	UM873_03516, UM873_08458
OG0001949	UM848_04798, UM848_09117	UM873_03764, UM873_07105
OG0001950	UM848_04799, UM848_09118	UM873_03763, UM873_07104
OG0001951	UM848_04803, UM848_09122	UM873_03759, UM873_07100
OG0001952	UM848_04805, UM848_09124	UM873_03757, UM873_07098
OG0001953	UM848_04807, UM848_09126	UM873_03755, UM873_07096
OG0001954	UM848_04808, UM848_09127	UM873_03754, UM873_07095
OG0001955	UM848_04810, UM848_09129	UM873_03752, UM873_07094
OG0001956	UM848_04811, UM848_09130	UM873_03751, UM873_07093
OG0001957	UM848_04812, UM848_09131	UM873_03750, UM873_07092
OG0001958	UM848_04813, UM848_09132	UM873_03749, UM873_07091
OG0001959	UM848_04814, UM848_09133	UM873_03748, UM873_07090
OG0001960	UM848_04815, UM848_09134	UM873_03747, UM873_07089
OG0001961	UM848_04816, UM848_09135	UM873_03746, UM873_07088
OG0001962	UM848_04817, UM848_09136	UM873_03745, UM873_07087
OG0001963	UM848_04818, UM848_09137	UM873_03744, UM873_07086
OG0001964	UM848_04819, UM848_09138	UM873_03743, UM873_07085
OG0001965	UM848_04821, UM848_09140	UM873_03741, UM873_07083
OG0001966	UM848_04823, UM848_09142	UM873_03739, UM873_07081
OG0001967	UM848_04824, UM848_09143	UM873_03738, UM873_07080
OG0001968	UM848_04826, UM848_09145	UM873_03736, UM873_07078
OG0001969	UM848_04874, UM848_08421	UM873_03687, UM873_06648
OG0001970	UM848_04876, UM848_15283	UM873_15211, UM873_15353
OG0001971	UM848_04878, UM848_08337	UM873_03927, UM873_14068
OG0001972	UM848_04882, UM848_08341	UM873_03931, UM873_14064
OG0001973	UM848_04883, UM848_08342	UM873_03932, UM873_14063
OG0001974	UM848_04884, UM848_08343	UM873_03933, UM873_14062
OG0001975	UM848_04885, UM848_08344	UM873_03934, UM873_14061
OG0001976	UM848_04886, UM848_08345	UM873_03935, UM873_14060
OG0001977	UM848_04888, UM848_08347	UM873_03937, UM873_14059
OG0001978	UM848_04890, UM848_08349	UM873_03939, UM873_14057
OG0001979	UM848_04891, UM848_08350	UM873_03940, UM873_08692
OG0001980	UM848_04892, UM848_08351	UM873_03941, UM873_08691
OG0001981	UM848_04894, UM848_08353	UM873_03943, UM873_08689
OG0001982	UM848_04895, UM848_08354	UM873_03944, UM873_08688
OG0001983	UM848_04896, UM848_08355	UM873_03945, UM873_08687
OG0001984	UM848_04897, UM848_08356	UM873_03946, UM873_08686
OG0001985	UM848_04900, UM848_08358	UM873_03949, UM873_08684
OG0001986	UM848_04902, UM848_08360	UM873_03951, UM873_08682
OG0001987	UM848_04903, UM848_08361	UM873_03952, UM873_08681
OG0001988	UM848_04904, UM848_08362	UM873_03953, UM873_08680
OG0001989	UM848_04906, UM848_08364	UM873_03955, UM873_08678
OG0001990	UM848_04908, UM848_08366	UM873_03957, UM873_08676
OG0001991	UM848_04909, UM848_08367	UM873_03958, UM873_08675
OG0001992	UM848_04910, UM848_08368	UM873_03959, UM873_08674
OG0001993	UM848_04912, UM848_08370	UM873_03961, UM873_08672
OG0001994	UM848_04913, UM848_08371	UM873_03962, UM873_08671
OG0001995	UM848_04914, UM848_08372	UM873_03963, UM873_08670
OG0001996	UM848_04916, UM848_08374	UM873_03965, UM873_08668
OG0001997	UM848_04920, UM848_08377	UM873_03969, UM873_08665
[truncated: 8,913 more rows]

## Sheet: Enriched_orthogroups
Supplementary Table S1. Enriched orthogroups found in this study. The column B reports the enriched strain including the degree of enrichment (i.e. MC848=1+ indicates that for the corresponding orthogroup, this strain contains 1 gene more compared to MC873).
Orthogroup_ID	Strain enrichment count	Functional description	Gene_ID contained in the orthogroup	GO terms
OG0000000	MC873=2+	Pyruvate decarboxylase isozyme 2,Pyruvate decarboxylase,Unknown protein	UM848_00580,UM848_04750,UM873_03468,UM873_03469,UM873_08851,UM873_08852	GO:0030976,GO:0000949,GO:0005634,GO:0005829,GO:0016831,GO:0019655,GO:0000287,GO:1902222,GO:0006558,GO:0016021,GO:0006569,GO:0003984,GO:0042737,GO:0016846,GO:0000951,GO:0000950,GO:0006552,GO:0006090,GO:0030976,GO:0000949,GO:0005634,GO:0019655,GO:0005829,GO:0016831,GO:0000287,GO:0006559,GO:0016021,GO:0006569,GO:0003984,GO:0016846,GO:0006090,GO:0009083,GO:0000951,GO:0006551,GO:0030976,GO:0000951,GO:…
OG0000003	MC848=1+	Carrier domain-containing protein (Fragment),Unknown protein	UM848_00332,UM848_11262,UM848_11637,UM873_10147,UM873_10709	GO:0016874,GO:0001676,GO:0016021,GO:0031177,GO:0016740,GO:0016874,GO:0001676,GO:0031177,GO:0016740
OG0000004	MC848=1+	CFEM domain-containing protein (Fragment),CFEM domain-containing protein, variant 2	UM848_00726,UM848_01141,UM848_04870,UM873_01396,UM873_03691	GO:0016021,GO:0008289,GO:0016021,GO:0050660,GO:0055114,GO:0016614,GO:0045493,GO:0005576,GO:0008289,GO:0030248,GO:0004553,GO:0016021,GO:0050660,GO:0055114,GO:0016614,GO:0045493,GO:0005576,GO:0008289,GO:0030248,GO:0004553,GO:0009450,GO:0009013
OG0000005	MC848=1+	Integral membrane protein,Unknown protein	UM848_00973,UM848_02752,UM848_07543,UM873_00110,UM873_01495	GO:0016021,GO:0016021,GO:0055092,GO:0015662,GO:0030026,GO:0005801,GO:0006874,GO:0005789,GO:0016887,GO:0005623,GO:0005524,GO:0006812,GO:0046872,GO:0034220
OG0000006	MC848=1+	MFS quinate transporter,Mfs quinate transporter	UM848_01080,UM848_05624,UM848_10782,UM873_04563,UM873_09169	GO:0022857,GO:0055085,GO:0016021
OG0000007	MC873=1+	MsrB domain-containing protein,Peptide-methionine (R)-S-oxide reductase,Unknown protein	UM848_01482,UM848_15241,UM873_10191,UM873_12734,UM873_15148	GO:0001732,GO:0005852,GO:0003779,GO:0033290,GO:0016282,GO:0003743,GO:0019899,GO:0098772,GO:0005634,GO:0043666,GO:0005509,GO:0120114,GO:0030619,GO:0016021,GO:0006397,GO:0004386,GO:0008380,GO:0003755,GO:0043168,GO:0032555,GO:0030554,GO:0008144,GO:0035556,GO:0008289,GO:2001070,GO:0004672,GO:0003729,GO:0003746,GO:0032550,GO:0006464,GO:0019001,GO:0008270,GO:0035308,GO:0010923,GO:0060218,GO:0031123,GO:…
OG0000008	MC873=1+	MFS general substrate transporter,Unknown protein	UM848_01724,UM848_03472,UM873_00627,UM873_02807,UM873_12458	GO:0055085,GO:0016021,GO:0008028,GO:0015718,GO:0055085,GO:0016021,GO:0016829,GO:0071628
OG0000009	MC873=1+	Bikaverin cluster transcription factor,Fungal specific transcription factor	UM848_01890,UM848_02779,UM873_00782,UM873_09419,UM873_11140	GO:0000981,GO:0006357,GO:0005634,GO:0006351,GO:0008270,GO:0003677,GO:0000981,GO:0006357,GO:0005634,GO:0006351,GO:0008270,GO:0003677,GO:0003824
OG0000010	MC873=1+	NAD binding Rossmann fold oxidoreductase,Putative myo inositol dehydrogenase	UM848_02948,UM848_08731,UM873_01286,UM873_06835,UM873_13492	GO:0016491,GO:0055114,GO:0005681,GO:0030623,GO:0017070,GO:0006739,GO:0000398,GO:0005737,GO:0006091,GO:0016787,GO:0016491,GO:0055114,GO:0005737,GO:0016787,GO:0006739,GO:0006091,GO:0016491,GO:0055114,GO:0005737,GO:0016787,GO:0016021,GO:0006739,GO:0006091,GO:0016491,GO:0055114,GO:0016021,GO:0016787,GO:0006739,GO:0006091,GO:0016491,GO:0055114,GO:0016787,GO:0006739,GO:0006091
OG0000011	MC873=1+	Transporter aclS,Unknown protein	UM848_03194,UM848_05393,UM873_00999,UM873_01000,UM873_01905	GO:0022857,GO:0055085,GO:0016021,GO:0022857,GO:0055085,GO:0016021,GO:0015862,GO:0070273,GO:0005840,GO:0015851,GO:0005886,GO:0022857,GO:0055085,GO:0016021,GO:0070273,GO:0015851,GO:0005840,GO:0006351,GO:0005634,GO:0008270,GO:0006260,GO:0003677,GO:0005886
OG0000012	MC873=1+	FAD-binding FR-type domain-containing protein (Fragment),Ferric reductase like transmembrane component,Ferric/cupric reductase transmembrane component 2	UM848_04220,UM848_06237,UM873_02494,UM873_02495,UM873_11355	GO:0016491,GO:0055114,GO:0016021,GO:0033215,GO:0005623,GO:0005886,GO:0016491,GO:0055114,GO:0016021,GO:0033215,GO:0005623,GO:0005886,GO:0046872,GO:0016491,GO:0055114,GO:0016021,GO:0046872
OG0000013	MC848=1+	C2H2 type zinc finger domain protein,Fungal specific transcription factor domain-containing protein 39,Transcriptional regulator of form adherence 5,Transcriptional regulator of form adherence	UM848_04393,UM848_04522,UM848_11054,UM873_11676,UM873_11972	GO:0006351,GO:0008270,GO:0005634,GO:0003677,GO:0006351,GO:0008270,GO:0005634,GO:0003677,GO:1990904,GO:0000785,GO:0000981,GO:0016874,GO:0070013,GO:0005840,GO:0016021,GO:0042254,GO:0000122,GO:0045944,GO:0006351,GO:0008270,GO:0005634,GO:0003677,GO:1990904,GO:0000981,GO:0000785,GO:0016874,GO:0070013,GO:0005840,GO:0016021,GO:0042254,GO:0000122,GO:0045944
OG0000014	MC848=1+	Guanine nucleotide-binding subunit beta,Unknown protein	UM848_04700,UM848_10547,UM848_12840,UM873_03540,UM873_08483	GO:0005080,GO:0072344,GO:0022627,GO:0006102,GO:0004450,GO:0001934,GO:0043022,GO:0005634,GO:0051287,GO:0000287,GO:0055114
OG0000015	MC873=1+	Metallo-beta-lactamase family protein (Fragment),Metallo-beta-lactamase family,Metallo-beta-lactamase superfamily protein,Unknown protein	UM848_04942,UM848_08381,UM873_03991,UM873_08661,UM873_12538	GO:0016787,GO:0006508,GO:0016021,GO:0140096,GO:1990883,GO:0051391,GO:0030688,GO:0030515,GO:0005730,GO:0000049,GO:0042274,GO:0000154,GO:0006506,GO:0004674,GO:0004177,GO:0003899,GO:0005524,GO:0016021,GO:0008236,GO:0006351,GO:0006468,GO:0006508,GO:1990883,GO:0051391,GO:0030688,GO:0030515,GO:0005730,GO:0000049,GO:0042274,GO:0004674,GO:0006506,GO:0000154,GO:0004177,GO:0003899,GO:0005524,GO:0016021,GO:…
OG0000016	MC873=1+	Carboxylic ester hydrolase,Unknown protein	UM848_05040,UM848_11554,UM873_06573,UM873_07463,UM873_10936	GO:0016787,GO:0005615,GO:0015698,GO:0005741,GO:0098656,GO:0008308,GO:0016192,GO:0016639,GO:0006412,GO:0003735,GO:0005840,GO:0003677,GO:0006520,GO:0016021,GO:0055114,GO:0016787,GO:0005615,GO:0015698,GO:0098656,GO:0008308,GO:0005741,GO:0016192,GO:0016639,GO:0006412,GO:0003735,GO:0005840,GO:0003677,GO:0006520,GO:0016021,GO:0055114
OG0000017	MC873=1+	ATP dependent RNA helicase,Unknown protein	UM848_06352,UM848_07184,UM873_05019,UM873_05806,UM873_05807	GO:0004386,GO:0000346,GO:0051028,GO:0000781,GO:0005524,GO:0005681,GO:0006348,GO:0031124,GO:0006368,GO:0008380,GO:0071427,GO:0006283,GO:0003676,GO:0140098,GO:0005515,GO:0004386,GO:0000346,GO:0051028,GO:0000781,GO:0005524,GO:0006348,GO:0005681,GO:0031124,GO:0006368,GO:0008380,GO:0071427,GO:0006283,GO:0003676,GO:0140098,GO:0005515,GO:0004386,GO:0051028,GO:0005681,GO:0005524,GO:0000346,GO:0008380,GO:…
OG0000018	MC848=1+	PQ loop repeat-containing protein 6,Vacuolar amino acid transporter	UM848_06639,UM848_09224,UM848_14841,UM873_07202,UM873_07708	GO:0016021,GO:0004801,GO:0006098,GO:0004489,GO:0000329,GO:0035999,GO:0051287,GO:0016616,GO:0005975,GO:0006555,GO:0016021,GO:0004801,GO:0006098,GO:0004489,GO:0000329,GO:0035999,GO:0051287,GO:0016616,GO:0006555,GO:0005975,GO:0016021,GO:0034487,GO:0015174,GO:0034486,GO:1990822,GO:0071628
OG0000019	MC848=1+	Major facilitator superfamily domain, general substrate transporter,Putative major facilitator superfamily transporter,Unknown protein	UM848_07652,UM848_07653,UM848_14790,UM873_14474,UM873_14821	GO:0055085,GO:0016021,GO:0055085,GO:0016021,GO:0005085,GO:0022857,GO:0007264,GO:0016491,GO:0055114,GO:0030001,GO:0004519,GO:0090305
OG0000020	MC848=1+	Epstein-barr nuclear antigen 2,MIT domain-containing protein (Fragment)	UM848_08458,UM848_08459,UM848_10162,UM873_01967,UM873_08567
OG0000021	MC873=1+	Transcription factor,Zn(2)-C6 fungal-type domain-containing protein (Fragment)	UM848_08985,UM848_14644,UM873_02128,UM873_07981,UM873_14572	GO:0000981,GO:0006351,GO:0005634,GO:0008270,GO:0006357,GO:0003677,GO:0016021,GO:0016773,GO:0005524,GO:0016301,GO:0016787,GO:0022857,GO:0009254,GO:0006040,GO:0015074,GO:0016310,GO:0055085,GO:0000981,GO:0006357,GO:0005634,GO:0006351,GO:0008270,GO:0003677,GO:0033588,GO:0005524,GO:0016773,GO:0002098,GO:0009254,GO:0006040,GO:0000981,GO:0006357,GO:0005634,GO:0006351,GO:0008270,GO:0003677,GO:0033588,GO:…
OG0000022	MC873=1+	Unknown protein	UM848_09049,UM848_09782,UM873_06668,UM873_06927,UM873_08340	GO:0016491,GO:0055114,GO:0016021,GO:0046873,GO:0030001,GO:0016021,GO:0055085
OG0000023	MC873=1+	Serine/threonine-protein phosphatase,Unknown protein	UM848_09640,UM848_10788,UM873_05477,UM873_15208,UM873_15209	GO:0004721,GO:0006470,GO:0005955,GO:0005576,GO:0005737,GO:0016021,GO:0005516,GO:0097720,GO:0031505
OG0000024	MC873=1+	Conidial pigment biosynthesis oxidase PcArbB,Iron transport multicopper oxidase	UM848_11972,UM848_12087,UM873_14053,UM873_14543,UM873_14944	GO:0005507,GO:0055114,GO:0016021,GO:0005576,GO:0042438,GO:0016491,GO:0009506,GO:0055085,GO:0005634,GO:0009986,GO:0051301,GO:0015267,GO:0048315,GO:0003700,GO:0005840,GO:0008324,GO:0043324,GO:0006355,GO:0003677,GO:0004560,GO:0006812,GO:0005506,GO:0020037,GO:0004519,GO:0003735,GO:0006004,GO:0030435,GO:0070193,GO:0051321,GO:0090305,GO:0006412,GO:0005507,GO:0055114,GO:0016021,GO:0016491,GO:0034354,GO:…
OG0000025	MC873=1+	Heme peroxidase,Unknown protein	UM848_12211,UM848_12332,UM873_13376,UM873_13377,UM873_13461	GO:0004601,GO:0098869,GO:0016021,GO:0016021
OG0000026	MC873=1+	NADH-ubiquinone oxidoreductase subunit,Nadh-ubiquinone oxidoreductase kDa subunit	UM848_12670,UM848_14829,UM873_11290,UM873_14999,UM873_15000	GO:0016021
OG0000027	MC873=1+	Unknown protein,Upf1 regulator of nonsense transcripts	UM848_13064,UM848_14312,UM873_05256,UM873_12167,UM873_14156	GO:0000184,GO:0004386,GO:0005737,GO:0008270,GO:0005634,GO:0003677,GO:0005524,GO:0003723,GO:0006351,GO:0000184,GO:0004386,GO:0005737,GO:0008270,GO:0005634,GO:0003677,GO:0005524,GO:0003723,GO:0016740,GO:0006351,GO:0000184,GO:0004386,GO:0005737,GO:0008270,GO:0005634,GO:0003677,GO:0005524,GO:0140098,GO:0003723,GO:0006351,GO:0000184,GO:0004386,GO:0005737,GO:0008270,GO:0005634,GO:0003677,GO:0005524,GO:…
OG0000028	MC873=1+	Unknown protein	UM848_13358,UM848_13713,UM873_12276,UM873_13166,UM873_14145
OG0000610	MC848=2+	Unknown protein	UM848_01064,UM848_01065,UM848_04627,UM873_03436	GO:0004930,GO:0007186,GO:0016021,GO:0007166,GO:0005737,GO:0004829,GO:0006435,GO:0005524
OG0000853	MC873=2+	Tubulin-specific chaperone E,Unknown protein	UM848_01854,UM873_02579,UM873_07789,UM873_07790	GO:0007023,GO:0043014,GO:0000178,GO:0007021,GO:0000226,GO:0046872,GO:0005737,GO:0005856,GO:0005634,GO:0003676,GO:0000981,GO:0006357,GO:0005524,GO:0016740,GO:0043014,GO:0007021,GO:0005737,GO:0007023,GO:0000226,GO:0005634,GO:0008270,GO:0005524,GO:0000981,GO:0006357,GO:0016740,GO:0003676,GO:0043014,GO:0007021,GO:0005737,GO:0007023,GO:0000226,GO:0005634,GO:0046872,GO:0005524,GO:0000981,GO:0006357,GO:…
OG0002632	MC873=2+	Serine/threonine-protein kinase DCLK,Serine/threonine-protein kinase-like protein 3,Unknown protein	UM848_07000,UM873_01628,UM873_05661,UM873_12612	GO:0004672,GO:0006468,GO:0005524
OG0002966	MC873=2+	Integral membrane protein,Unknown protein	UM848_08952,UM873_02094,UM873_06918,UM873_06919	GO:0016021
OG0003144	MC873=2+	Unknown protein	UM848_09468,UM873_04132,UM873_10726,UM873_12207	GO:0016021,GO:0005227,GO:0098655,GO:0006166,GO:0005886,GO:0006167,GO:0004001,GO:0016787
OG0003145	MC873=2+	Carbon-nitrogen hydrolase,PNPLA domain-containing protein (Fragment),Serine/threonine-protein kinase	UM848_09526,UM873_09323,UM873_14315,UM873_15173	GO:0004806,GO:0006629,GO:0005643,GO:0016021,GO:0017056,GO:0006913,GO:0044237,GO:0004806,GO:0006629,GO:0016021,GO:0005643,GO:0004020,GO:0017056,GO:1901575,GO:0000103,GO:0000981,GO:0005524,GO:0006913,GO:0005840,GO:0016310,GO:0019843,GO:0006357,GO:0008270,GO:0006351,GO:0003735,GO:0003677,GO:0006412,GO:0110050,GO:0043605,GO:0000257,GO:0004806,GO:0016746,GO:0006629,GO:0016310,GO:0016301
OG0003146	MC873=2+	Chromodomain-helicase-DNA-binding protein 1,Ribonuclease p protein subunit	UM848_09557,UM873_09295,UM873_09481,UM873_14531	GO:0005634,GO:0005524,GO:0000398,GO:0006629,GO:0120114,GO:1990904,GO:0004386,GO:0003677,GO:0008081,GO:0005634,GO:0005524,GO:0000398,GO:0120114,GO:1990904,GO:0004386,GO:0003677,GO:0005634,GO:0005524,GO:0071427,GO:0051028,GO:0016021,GO:0055085,GO:0010467
OG0003213	MC873=2+	Carboxylic acid transporter,Putative MFS SHS lactate transporter,Unknown protein	UM848_09831,UM873_07984,UM873_07986,UM873_11390	GO:0022857,GO:0055085,GO:0016021,GO:0005886,GO:0005634,GO:0006848,GO:0015727,GO:0005737,GO:0008643,GO:0004791,GO:0019430,GO:0008270,GO:0003677,GO:0006351,GO:0055114,GO:0022857,GO:0055085,GO:0016021,GO:0005886,GO:0006848,GO:0015727,GO:0022857,GO:0055085,GO:0016021,GO:0005886,GO:0031227,GO:0006848,GO:0015727,GO:0005634,GO:0008643,GO:0005737,GO:0004791,GO:0019430,GO:0008270,GO:0003677,GO:0006351,GO:…
OG0003433	MC873=2+	Mac domain-containing protein,Unknown protein	UM848_10990,UM873_06922,UM873_14249,UM873_14486	GO:0000981,GO:0006357,GO:0005634,GO:0016407,GO:0008270,GO:0030686,GO:0005732,GO:0070013,GO:0008374,GO:0043232,GO:0006364,GO:0016021
OG0003564	MC848=2+	MFS domain-containing protein,MFS general substrate transporter,Quercetin-dioxygenase	UM848_11865,UM848_13958,UM848_13959,UM873_10465	GO:0051213,GO:0016021,GO:0055114,GO:0009231,GO:0008703,GO:0016787,GO:0090305,GO:0005975,GO:0055085,GO:0055085,GO:0016021,GO:0000981,GO:0008270,GO:0043229,GO:0006357,GO:0043228,GO:0043227,GO:0055085,GO:0016021,GO:0005840,GO:0055085,GO:0016021,GO:0022857,GO:0000981,GO:0003924,GO:0031226,GO:0005525,GO:0015893,GO:0005634,GO:0006357,GO:0046872,GO:0007034,GO:0005840,GO:0016491,GO:0055114
OG0003869	MC873=2+	BTB domain-containing protein (Fragment),BTB domain-containing protein	UM848_15197,UM873_07161,UM873_15070,UM873_15071
OG0003872	MC848=1+	ATP-dependent DNA helicase	UM848_00160,UM848_06162,UM873_05206	GO:0000723,GO:0003678,GO:0005634,GO:0005739,GO:0005657,GO:0032508,GO:0031933,GO:0006310,GO:0006281,GO:0005524,GO:0070013,GO:0016021,GO:0003677,GO:0016757,GO:0000002,GO:0043137,GO:0033567,GO:0000723,GO:0003678,GO:0005634,GO:0005739,GO:0032508,GO:0000781,GO:0006281,GO:0005524,GO:0005657,GO:0006310,GO:0000792,GO:0070013,GO:0051880,GO:0004519,GO:0000002,GO:0010521,GO:0090305,GO:0033678,GO:0051974,GO:…
OG0003873	MC848=1+	F-box domain-containing protein (Fragment),GPI-Mannosyltransferase II co-activator domain-containing protein	UM848_00171,UM848_06152,UM873_05196	GO:0016021,GO:0016757,GO:0006506,GO:0097502,GO:0031501,GO:0031227
OG0003874	MC873=1+	Carbohydrate/purine kinase,PfkB domain-containing protein,PfkB family carbohydrate kinase superfamily	UM848_00181,UM873_00260,UM873_03613	GO:0016301,GO:0016310,GO:0016301,GO:0016310,GO:0005840,GO:0008171,GO:0016758,GO:0030259,GO:0015299,GO:0016021,GO:0005975,GO:0004040,GO:1902600,GO:0004525,GO:0090502,GO:0006396,GO:0016773
OG0003875	MC848=1+	Unknown protein	UM848_00194,UM848_02294,UM873_00247	GO:0045735,GO:0005576,GO:0030145,GO:0016021,GO:0016787
OG0003876	MC873=1+	Unknown protein	UM848_00286,UM873_04463,UM873_10158
OG0003877	MC873=1+	Nucleoporin nup189,Unknown protein	UM848_00485,UM873_09661,UM873_09834	GO:0005643,GO:0008139,GO:0006913,GO:0017056,GO:0007017,GO:0003777,GO:0051028,GO:0008017,GO:0008340,GO:0005623,GO:0051653,GO:0003676,GO:0005524,GO:0030010,GO:0006997,GO:0009792,GO:0051656,GO:0051649,GO:1903047,GO:0007010,GO:0006928,GO:0005643,GO:0017056,GO:0006913,GO:0008139,GO:0007017,GO:0003777,GO:0051028,GO:0008017,GO:0008340,GO:0005623,GO:0003676,GO:0051653,GO:0005524,GO:0030010,GO:0006997,GO:…
OG0003878	MC848=1+	BAR domain-containing protein,Ctr copper transporter	UM848_00500,UM848_14561,UM873_04381	GO:0005375,GO:0035434,GO:0005737,GO:0016021,GO:0016757,GO:0006004,GO:0005375,GO:0035434,GO:0016021
OG0003879	MC848=1+	Spindle pole body component	UM848_00510,UM848_11441,UM873_04389	GO:0043015,GO:0007020,GO:0000922,GO:0005815,GO:0005874,GO:0051011,GO:0005737,GO:0031122,GO:0051225,GO:0032153,GO:0051321,GO:0000278,GO:0032991
OG0003880	MC848=1+	General alpha-glucoside permease	UM848_00528,UM848_11422,UM873_04691	GO:0022857,GO:0055085,GO:0016021,GO:0008643,GO:0031226,GO:0015672
OG0003881	MC848=1+	Unknown protein	UM848_00533,UM848_12706,UM873_04686	GO:0016021,GO:0016592
OG0003882	MC848=1+	Mitochondrial carrier protein,Mitochondrial substrate/solute carrier	UM848_00534,UM848_12705,UM873_04412	GO:1990616,GO:0015095,GO:0005743,GO:0016021
OG0003883	MC848=1+	Unknown protein	UM848_00539,UM848_12700,UM873_04417
OG0003884	MC848=1+	Unknown protein	UM848_00592,UM848_04761,UM873_03480	GO:0006357,GO:0003700,GO:0000340,GO:0016301,GO:0003729,GO:0016310
OG0003885	MC873=1+	Metallophos domain-containing protein,Unknown protein	UM848_00636,UM873_02200,UM873_09704	GO:0016787
OG0003886	MC848=1+	BTP domain-containing protein	UM848_00656,UM848_08088,UM873_02220	GO:0046982,GO:0005669
OG0003887	MC848=1+	Unknown protein	UM848_00665,UM848_08096,UM873_02229
OG0003888	MC848=1+	Pyridoxal phosphate-dependent transferase	UM848_00672,UM848_08102,UM873_02236	GO:0016829,GO:0006520,GO:0005829,GO:0071949,GO:0005634,GO:0016021,GO:0042136,GO:0004555,GO:0016740,GO:0016874,GO:0046872,GO:0046395,GO:1901565,GO:0140096,GO:0017144,GO:0005991,GO:0005524,GO:0003677,GO:0046394,GO:0016114,GO:0006351,GO:0006468,GO:1901566,GO:0016829,GO:0006520,GO:0005829,GO:0071949,GO:0005634,GO:0016021,GO:0042136,GO:0004555,GO:0016874,GO:0016740,GO:0046872,GO:0046395,GO:1901565,GO:…
OG0003889	MC873=1+	DNA damage-inducible protein 1	UM848_00746,UM873_01416,UM873_03707	GO:0004190,GO:0006508,GO:0005730,GO:0005737,GO:0015031,GO:0071949,GO:0005525,GO:0016021,GO:0016829
OG0003890	MC848=1+	Unknown protein	UM848_00754,UM848_04847,UM873_03715	GO:0016021,GO:0004601,GO:0098869,GO:0005201,GO:0008745,GO:0031012,GO:0005634,GO:0016758,GO:0009253,GO:0003677,GO:0016021,GO:0004601,GO:0098869,GO:0005576,GO:0005199,GO:0004674,GO:0008061,GO:0005634,GO:0031505,GO:0005319,GO:0008745,GO:0006022,GO:0016758,GO:1901071,GO:0006468,GO:0006869,GO:0005524,GO:1901136,GO:0009057,GO:1901565,GO:0003677,GO:0017144,GO:0016021,GO:0004601,GO:0098869,GO:0005576,GO:…
OG0003891	MC873=1+	40S ribosomal protein S3,60S ribosomal protein L37-A	UM848_00818,UM873_00385,UM873_02982	GO:0003735,GO:0006412,GO:0005840,GO:0019843,GO:0006412,GO:0005840,GO:0003735,GO:0046872,GO:0031617,GO:0000386,GO:0030628,GO:1990904,GO:0005829,GO:0016705,GO:0004497,GO:0003743,GO:0020037,GO:0016021,GO:0034501,GO:0004521,GO:0000398,GO:0016779,GO:0000448,GO:0043571,GO:0055114,GO:0055085
OG0003892	MC848=1+	Protein kinase domain-containing protein,Unknown protein	UM848_00875,UM848_02687,UM873_00442	GO:0004672,GO:0006468,GO:0005524
OG0003893	MC848=1+	Amino acid permease GABA permease,Amino acid transporter	UM848_00897,UM848_03299,UM873_00464	GO:0022857,GO:0055085,GO:0016021,GO:0006865,GO:0022857,GO:0055085,GO:0016021,GO:0016705,GO:0004497,GO:0005506,GO:0055114,GO:0020037,GO:0016310,GO:0016301
OG0003894	MC873=1+	Unknown protein	UM848_00914,UM873_00481,UM873_12339	GO:0016021,GO:0017056,GO:0006913,GO:0005643
OG0003895	MC848=1+	Ubiquitin-like protein ATG12	UM848_00942,UM848_01563,UM873_00078	GO:0034045,GO:0000045,GO:0016740,GO:0034274,GO:0015031,GO:0006501,GO:0044804,GO:0061726,GO:0034045,GO:0000045,GO:0019776,GO:0034274,GO:0015031,GO:0006501,GO:0061726,GO:0034045,GO:0000045,GO:0019776,GO:0034274,GO:0015031,GO:0016021,GO:0006501,GO:0061726
OG0003896	MC873=1+	Putative glycosyl hydrolase protein,Related to putative alpha-1,2-mannosidase	UM848_00965,UM873_00102,UM873_01503	GO:0030246,GO:0006517,GO:0005829,GO:0016787,GO:0006516,GO:0016021,GO:0006515,GO:0005634,GO:0042626,GO:0005524,GO:0055085,GO:0043085,GO:0019211,GO:0140096,GO:0030246,GO:0006517,GO:0005829,GO:0016787,GO:0006516,GO:0016021,GO:0006515,GO:0005634,GO:0042626,GO:0055085,GO:0005524,GO:0043085,GO:0019211,GO:0030246,GO:0008152,GO:0016021,GO:0016787,GO:0055085,GO:0005829,GO:0005634,GO:0042626,GO:0043085,GO:…
OG0003897	MC848=1+	Related to potassium channel,Two pore domain potassium channel	UM848_00974,UM848_07544,UM873_00111	GO:0005267,GO:0071805,GO:0016021,GO:0031226,GO:0016791,GO:0016311,GO:0030322,GO:0005975,GO:0022840,GO:0005267,GO:0071805,GO:0016021,GO:0031226,GO:0030322,GO:0022840,GO:0016311,GO:0016791,GO:0005975
OG0003898	MC873=1+	Unknown protein	UM848_00984,UM873_00121,UM873_01484	GO:0001919,GO:0071986,GO:0071230,GO:0042632,GO:0007040,GO:0032008,GO:0043410,GO:0016197
OG0003899	MC848=1+	SMC hinge domain-containing protein (Fragment)	UM848_01043,UM848_14927,UM873_14718	GO:0005694,GO:0051276,GO:0005524,GO:0016021,GO:0005694,GO:0051276,GO:0005524,GO:0016021,GO:0030246,GO:0003824
OG0003900	MC848=1+	Unknown protein	UM848_01044,UM848_14928,UM873_14719	GO:0016021
OG0003901	MC848=1+	Prenylcysteine oxidase,Unknown protein	UM848_01045,UM848_14929,UM873_14720	GO:0001735,GO:0030329,GO:0005694,GO:0000098,GO:0016021,GO:0042219,GO:0016829,GO:0008081,GO:0005524,GO:0055114,GO:0051276,GO:0006629,GO:0030329,GO:0001735,GO:0005634,GO:0000098,GO:0042219,GO:0016829,GO:0005694,GO:0005737,GO:0008081,GO:0005524,GO:0016021,GO:0055114,GO:0022857,GO:0007623,GO:0006355,GO:0051276,GO:0006629,GO:0055085
OG0003902	MC848=1+	Unknown protein	UM848_01046,UM848_14930,UM873_14721
OG0003903	MC848=1+	F-box domain-containing protein	UM848_01047,UM848_14931,UM873_14722	GO:0000981,GO:0006357,GO:0005634,GO:0006351,GO:0008270,GO:0003723,GO:0003677,GO:0005840,GO:0016491,GO:0055114
OG0003904	MC848=1+	Phosphatidylinositol 4-phosphate 5-kinase	UM848_01048,UM848_14932,UM873_14723	GO:0016307,GO:0046854,GO:0000935,GO:0005886,GO:0005524,GO:0000786,GO:0005634,GO:0052812,GO:0006334,GO:0016021,GO:0000981,GO:0006357,GO:0003677,GO:0046914,GO:0006351,GO:0016705,GO:0020037,GO:0055085,GO:0055114,GO:0016307,GO:0046854,GO:0000935,GO:0005886,GO:0005524,GO:0000786,GO:0005634,GO:0052812,GO:0006334,GO:0016021,GO:0003677,GO:0016705,GO:0005506,GO:0020037,GO:0055114,GO:0016307,GO:0046854,GO:…
OG0003905	MC848=1+	H15 domain-containing protein (Fragment)	UM848_01049,UM848_14933,UM873_14724	GO:0006334,GO:0000786,GO:0003677,GO:0005634,GO:0004540,GO:0003723,GO:0031491,GO:0008061,GO:0009380,GO:0009381,GO:0030261,GO:0090501,GO:0033281,GO:0005737,GO:0006396,GO:0005887,GO:0004252,GO:0016887,GO:0005840,GO:0016584,GO:0031936,GO:0008270,GO:0031176,GO:0016987,GO:0045910,GO:0005524,GO:0008320,GO:0003700,GO:0030246,GO:0006289,GO:0009432,GO:0003735,GO:0001123,GO:2000142,GO:0045493,GO:0006508,GO:…
OG0003906	MC848=1+	N-terminal nucleophile aminohydrolase	UM848_01050,UM848_14872,UM873_14620	GO:0070003,GO:0005839,GO:0051603,GO:0004175,GO:0034515,GO:0005319,GO:0000981,GO:0005634,GO:0008270,GO:0003677,GO:0043632,GO:0016021,GO:0006869,GO:0006357,GO:0006351,GO:0070003,GO:0005839,GO:0051603,GO:0004175,GO:0034515,GO:0005319,GO:0005634,GO:0043632,GO:0016021,GO:0006869
OG0003907	MC848=1+	NUP214 domain-containing protein (Fragment),NUP214 domain-containing protein,Putative nuclear pore complex subunit NUP214	UM848_01051,UM848_14871,UM873_14621	GO:0044614,GO:0000056,GO:0017056,GO:0016973,GO:0000055,GO:0008270,GO:0031072,GO:0000981,GO:0051082,GO:0003677,GO:0005576,GO:0003899,GO:0032774,GO:0006357,GO:0006457,GO:0034645,GO:0009405,GO:0044614,GO:0000056,GO:0017056,GO:0016973,GO:0000055,GO:0046872,GO:0031072,GO:0000981,GO:0051082,GO:0003899,GO:0005576,GO:0031965,GO:0003677,GO:0003714,GO:0004672,GO:0005524,GO:0032774,GO:0006357,GO:0006457,GO:…
OG0003908	MC848=1+	Rsa3 domain-containing protein	UM848_01052,UM848_14870,UM873_14622
OG0003909	MC848=1+	Glycerol:H+ symporter	UM848_01053,UM848_14869,UM873_14623	GO:0016021,GO:0006506,GO:0008374,GO:0005783,GO:0016021,GO:0006506,GO:0008374,GO:0005783,GO:0016705,GO:0005506,GO:0020037,GO:0055114,GO:0016021,GO:0006506,GO:0008374,GO:0016705,GO:0005506,GO:0005783,GO:0020037,GO:0055114
OG0003910	MC848=1+	Chromatin remodeling	UM848_01054,UM848_14868,UM873_14624	GO:0016740,GO:0005856,GO:0043967,GO:0016514,GO:0043044,GO:0003682,GO:0035267,GO:0005524,GO:0006357,GO:0004844,GO:0006284,GO:0005737,GO:0016740,GO:0005856,GO:0043967,GO:0035267,GO:0003682,GO:0005524,GO:0016514,GO:0043044,GO:0004844,GO:0006357,GO:0006284,GO:0005737,GO:0043138,GO:0000812,GO:0042393,GO:0031011,GO:0044877,GO:0051382,GO:0032508
OG0003911	MC848=1+	Zinc ion binding	UM848_01055,UM848_14867,UM873_14625	GO:0008270,GO:0005840
OG0003912	MC848=1+	MFS general substrate transporter	UM848_01056,UM848_14866,UM873_14626	GO:0055085,GO:0016021,GO:0004527,GO:0071628,GO:0090305
OG0003913	MC848=1+	Short chain dehydrogenase reductase	UM848_01057,UM848_14865,UM873_14627	GO:0004316,GO:0006633,GO:0016020,GO:0051287,GO:0055114,GO:0102132,GO:0102131,GO:0046873,GO:0030001,GO:0008812,GO:0050660,GO:0004499,GO:0055085,GO:0050661,GO:0006729,GO:0047936,GO:0004757,GO:0004316,GO:0055114,GO:0016020,GO:0006633,GO:0102132,GO:0005783,GO:0102131,GO:0051287,GO:0003845,GO:0030324,GO:0046873,GO:0008812,GO:0030001,GO:0047936,GO:0050660,GO:0004499,GO:0050661,GO:0055085,GO:0005496,GO:…
OG0003914	MC848=1+	DUF2013 domain-containing protein (Fragment),Unknown protein	UM848_01058,UM848_14864,UM873_14628	GO:0004571,GO:0016020,GO:0055085,GO:0005509,GO:0005975,GO:0042626,GO:0016887,GO:0005524,GO:0004571,GO:0016020,GO:0055085,GO:0005975,GO:0005509,GO:0042626,GO:0016887,GO:0005524
OG0003915	MC848=1+	Poly(RC)-binding protein 1,PolyC-binding proteins alphaCP-1	UM848_01059,UM848_04632,UM873_03441	GO:0003723,GO:0009452,GO:0001510,GO:0008168,GO:0009086,GO:0008270,GO:0016787
OG0003916	MC848=1+	BTB domain-containing protein	UM848_01060,UM848_04631,UM873_03440	GO:0009452,GO:0008168,GO:0001510,GO:0003723,GO:0016787
OG0003917	MC848=1+	DNA ligase	UM848_01061,UM848_04630,UM873_03439	GO:0051103,GO:0003910,GO:0005737,GO:0071897,GO:0006260,GO:0006310,GO:0003677,GO:0005524,GO:0008168,GO:0003723,GO:0006511,GO:0022616,GO:0032259,GO:0051103,GO:0003910,GO:0005840,GO:0071897,GO:0006260,GO:0006310,GO:0005737,GO:0003677,GO:0005524,GO:0008168,GO:0003723,GO:0006511,GO:0022616,GO:0032259
OG0003918	MC848=1+	S-adenosyl-L-methionine-dependent methyltransferase	UM848_01062,UM848_04629,UM873_03438	GO:0008168,GO:0032259,GO:0005737,GO:0003723,GO:0070013,GO:0034470,GO:0016072,GO:0042254,GO:0000315,GO:0070129,GO:0003910,GO:0043231,GO:0051103,GO:0140098,GO:0008236,GO:0016021,GO:0003677,GO:0005524,GO:0009451,GO:0071897,GO:0006260,GO:0006310,GO:0006399,GO:0006355,GO:0006508,GO:0008168,GO:0032259,GO:0005737,GO:0003723,GO:0070013,GO:0034470,GO:0016072,GO:0042254,GO:0000315,GO:0070129,GO:0003910,GO:…
OG0003919	MC848=1+	H/ACA ribonucleoprotein complex subunit	UM848_01063,UM848_04628,UM873_03437	GO:0001522,GO:0005730,GO:0003723,GO:0006364,GO:0016780,GO:0090079,GO:0072588,GO:1902494,GO:0016021,GO:0006413,GO:0008654,GO:0001522,GO:0005730,GO:0003723,GO:0006364,GO:0016780,GO:0090079,GO:0072588,GO:1902494,GO:0016021,GO:0008654,GO:0006413
OG0003920	MC848=1+	Class II aaRS and biotin synthetase,Threonyl-tRNA synthetase	UM848_01066,UM848_04626,UM873_03435	GO:0004829,GO:0006435,GO:0005737,GO:0005524,GO:0004829,GO:0006435,GO:0005737,GO:0016021,GO:0005524,GO:0004930,GO:0007166,GO:0007186
OG0003921	MC848=1+	Integral membrane,Ytp1 domain-containing protein	UM848_01067,UM848_04625,UM873_03434	GO:0016021,GO:0016021,GO:0055085
OG0003922	MC848=1+	DASH complex subunit	UM848_01068,UM848_04624,UM873_03433	GO:0042729,GO:0008608,GO:0004843,GO:0072686,GO:0007080,GO:0016578,GO:0006511,GO:0005827,GO:0044732,GO:0005623,GO:0016021,GO:0042729,GO:0008608,GO:0051010,GO:0072686,GO:0004843,GO:0007080,GO:0016578,GO:0005827,GO:0006511,GO:0044732,GO:0005623,GO:0016021
OG0003923	MC848=1+	CRAL-TRIO domain-containing protein (Fragment)	UM848_01069,UM848_04623,UM873_03432	GO:0016021
OG0003924	MC848=1+	Glutathione reductase	UM848_01070,UM848_04622,UM873_03431	GO:0061630,GO:0016567,GO:0005680,GO:0008270,GO:0016021,GO:0004185,GO:0016747,GO:0051382,GO:0007059,GO:0003677,GO:0016491,GO:0006508,GO:0055114
OG0003925	MC848=1+	WW domain	UM848_01071,UM848_04621,UM873_03430	GO:0016021,GO:0016021,GO:0030248,GO:0005975,GO:0016837,GO:0005576
OG0003926	MC848=1+	DUF2235 domain-containing protein (Fragment),Homoserine dehydrogenase	UM848_01072,UM848_04620,UM873_03429	GO:0043631,GO:0004652,GO:0016021,GO:0031123,GO:0003723,GO:0043631,GO:0004652,GO:0016021,GO:0031123,GO:0003723,GO:0016787
OG0003927	MC848=1+	alpha-1,2-Mannosidase	UM848_01073,UM848_04619,UM873_03428	GO:0004571,GO:0016020,GO:0008152,GO:0005509,GO:0034976,GO:0005783,GO:0010243,GO:0005794,GO:0004571,GO:0016020,GO:0008152,GO:0005509,GO:0034976,GO:0005783,GO:0010243,GO:0005794,GO:0004386
OG0003928	MC848=1+	Bikaverin cluster transcription factor	UM848_01074,UM848_04618,UM873_03427	GO:0000981,GO:0006357,GO:0005634,GO:0006351,GO:0008270,GO:0003677,GO:0005840,GO:0005839,GO:0031072,GO:0051082,GO:0003735,GO:0016021,GO:0070003,GO:0004175,GO:0005524,GO:0006457,GO:0006412,GO:0009408,GO:0051603
OG0003929	MC848=1+	Clas II Aldolase and Adducin domain-containing,Class II aldolase and Adducin N-terminal domain-domain-containing protein	UM848_01075,UM848_04617,UM873_03426	GO:0008061,GO:0016586,GO:0006338,GO:0003682,GO:0006351,GO:0008270,GO:0000981,GO:0003677,GO:0032040,GO:0006357,GO:0006364,GO:0008061,GO:0016586,GO:0006338,GO:0003682,GO:0008270,GO:0016070,GO:0000981,GO:0032040,GO:0003677,GO:0010467,GO:0006357,GO:0042254,GO:0034654,GO:0034645,GO:0016586,GO:0006338,GO:0003682,GO:0008061,GO:0006351,GO:0008270,GO:0000981,GO:0003677,GO:0032040,GO:0006357,GO:0006364
OG0003930	MC848=1+	Unknown protein	UM848_01076,UM848_04616,UM873_03425
OG0003931	MC848=1+	Blue-light-activated transcription factor,White collar-1 transcript variant 2	UM848_01077,UM848_04615,UM873_03424	GO:0043565,GO:0006355,GO:0008270
OG0003932	MC848=1+	RAS small monomeric GTPase,Ras small monomeric	UM848_01078,UM848_04614,UM873_03423	GO:0003924,GO:0007165,GO:0016020,GO:0005525,GO:0005815,GO:0006810,GO:0034613,GO:0045184,GO:0003924,GO:0007165,GO:0016020,GO:0005525,GO:0012505,GO:0005815,GO:0005634,GO:0006810,GO:0034613,GO:0045184,GO:0000981,GO:0008270,GO:0006357
OG0003933	MC848=1+	MFS general substrate transporter	UM848_01079,UM848_04613,UM873_03422	GO:0055085,GO:0016021,GO:0003924,GO:0005525,GO:0009225,GO:0071628,GO:0008460,GO:0055085,GO:0016021,GO:0003924,GO:0005525,GO:0071628,GO:0009225,GO:0008460
OG0003934	MC848=1+	Ubiquitin carboxyl-terminal hydrolase, 1 family protein	UM848_01081,UM848_04612,UM873_03421	GO:0051287,GO:0055114,GO:0016616,GO:0016787
OG0003935	MC848=1+	Unknown protein,Vitamin H transporter	UM848_01082,UM848_04611,UM873_03420	GO:0055085,GO:0016021
OG0003936	MC848=1+	4-hydroxy-2-oxovalerate aldolase	UM848_01083,UM848_04610,UM873_03419	GO:0046872,GO:0019394,GO:0003824
OG0003937	MC848=1+	Dienelactone hydrolase	UM848_01084,UM848_04609,UM873_03418	GO:0016787,GO:0030638,GO:0016787,GO:0030638,GO:0009231,GO:0008531,GO:0016310
OG0003938	MC848=1+	Putative ubiquitination network signaling protein acrB	UM848_01085,UM848_04608,UM873_03417	GO:0016021,GO:0016740
OG0003939	MC848=1+	Thioesterase thiol ester dehydrase-isomerase	UM848_01086,UM848_04607,UM873_03416	GO:0016853,GO:0016853,GO:0055114,GO:0016021,GO:0047617,GO:0016491
OG0003940	MC848=1+	Sam binding domain-containing protein containing protein	UM848_01088,UM848_04605,UM873_03415	GO:0030791,GO:0032259
OG0003941	MC848=1+	Glucose-repressible alcohol dehydrogenase transcriptional effector	UM848_01089,UM848_04604,UM873_03414	GO:0000289,GO:0004535,GO:0000932,GO:0030015,GO:0090503,GO:0042626,GO:0005634,GO:0016887,GO:0016021,GO:0004519,GO:0005524,GO:0003723,GO:0046872,GO:0055085,GO:0008233,GO:0006508
OG0003942	MC848=1+	SAM-dependent MTase TRM10-type domain-containing protein (Fragment)	UM848_01090,UM848_04603,UM873_03413	GO:0008168
OG0003943	MC848=1+	DnaJ domain-containing protein 6	UM848_01093,UM848_04601,UM873_03411	GO:0016021,GO:0008061,GO:0005975,GO:0004553
OG0003944	MC848=1+	Aquaporin	UM848_01094,UM848_04600,UM873_03410	GO:0015267,GO:0055085,GO:0016021,GO:0006071,GO:0005886
OG0003945	MC848=1+	Zinc-binding alcohol dehydrogenase domain-containing protein cipB	UM848_01095,UM848_04599,UM873_03409	GO:0016491,GO:0055114
OG0003946	MC848=1+	Pyridoxal phosphate-dependent transferase	UM848_01096,UM848_04598,UM873_03408	GO:0016831,GO:0019752,GO:0030170,GO:0055114,GO:1901564,GO:0044238,GO:0016740,GO:0016491
OG0003947	MC848=1+	ATP-dependent DNA helicase RecQ	UM848_01097,UM848_04597,UM873_03407	GO:0043138,GO:0032508,GO:0005634,GO:0006260,GO:0006310,GO:0005694,GO:0006281,GO:0005737,GO:0016021,GO:0005524,GO:0003676,GO:0009378,GO:0030151,GO:0030170,GO:0043138,GO:0032508,GO:0005634,GO:0006260,GO:0006310,GO:0006281,GO:0005694,GO:0005737,GO:0016021,GO:0005524,GO:0003676,GO:0009378,GO:0030151,GO:0030170
OG0003948	MC848=1+	High-affinity glucose transporter ght1,MFS monosaccharide transporter	UM848_01098,UM848_04596,UM873_03406	GO:0008643,GO:0022857,GO:0016021,GO:0055085,GO:0022857,GO:0055085,GO:0016021,GO:0031226,GO:0008643,GO:0015672,GO:0003924,GO:0005525
OG0003949	MC848=1+	Unknown protein	UM848_01099,UM848_04595,UM873_03405
OG0003950	MC848=1+	Pyridoxal phosphate-dependent transferase	UM848_01100,UM848_04594,UM873_03404	GO:0008483,GO:0000814,GO:0071985,GO:0030170,GO:0005634,GO:0008270,GO:0003676,GO:0016787,GO:0016021,GO:0008483,GO:0000814,GO:0071985,GO:0030170,GO:0005634,GO:0008270,GO:0016787,GO:0003676,GO:0016021,GO:0008483,GO:0006779,GO:0000814,GO:0030170,GO:0071985,GO:0005634,GO:0008270,GO:0016787,GO:0003676,GO:0016021
OG0003951	MC848=1+	Calponin-homology (CH) domain-containing protein	UM848_01101,UM848_04593,UM873_03403	GO:0008061,GO:0005975,GO:0005576,GO:0004553,GO:0016021,GO:0006032
OG0003952	MC848=1+	Unknown protein	UM848_01102,UM848_04592,UM873_03402
OG0003953	MC848=1+	Unknown protein	UM848_01103,UM848_04591,UM873_03401	GO:0016021
OG0003954	MC848=1+	Mitochondrial substrate carrier,Mitochondrial substrate/solute carrier	UM848_01104,UM848_04590,UM873_03400	GO:0016021,GO:0046873,GO:0030001,GO:0055085
OG0003955	MC848=1+	T-complex protein 1 subunit eta	UM848_01105,UM848_04589,UM873_03399	GO:0004459,GO:0031146,GO:0019005,GO:0005737,GO:0004527,GO:0004519,GO:0005975,GO:0019752,GO:0055114,GO:0090305
OG0003956	MC848=1+	Unknown protein	UM848_01106,UM848_04588,UM873_03398
OG0003957	MC848=1+	Unknown protein	UM848_01107,UM848_04587,UM873_03397
OG0003958	MC848=1+	1,3-beta-glucan synthase component,D-serine dehydratase	UM848_01108,UM848_04586,UM873_03396	GO:0036088,GO:0000981,GO:0005634,GO:0008721,GO:0006357,GO:0008270,GO:0016021,GO:0071949,GO:0003676,GO:0055085
OG0003959	MC848=1+	Rna polymerase ii mediator complex subunit protein,tRNA acetyltransferase	UM848_01109,UM848_04585,UM873_03395	GO:0006400,GO:0003723,GO:0005783,GO:0016740,GO:0016021,GO:0048193,GO:0006400,GO:0003723,GO:0016740
OG0003960	MC848=1+	APH domain-containing protein (Fragment)	UM848_01110,UM848_04584,UM873_03394
OG0003961	MC848=1+	Protein disulfide-isomerase	UM848_01111,UM848_04583,UM873_03393	GO:0016864,GO:0045454,GO:0005623,GO:0005783,GO:0140096,GO:0003677,GO:0034976,GO:0005634,GO:0006457,GO:0070013,GO:0016021,GO:0016864,GO:0045454,GO:0005623,GO:0005783,GO:0140096,GO:0008534,GO:0005634,GO:0034976,GO:0003684,GO:0006457,GO:0070013,GO:0006284,GO:0016021,GO:0006289,GO:0003723,GO:0006397,GO:0016864,GO:0045454,GO:0005623,GO:0005783,GO:0140096,GO:0010181,GO:0003677,GO:0034976,GO:0006457,GO:…
OG0003962	MC848=1+	ARID domain-containing protein (Fragment)	UM848_01112,UM848_04582,UM873_03392	GO:0005634,GO:0003677,GO:0006357,GO:0001067,GO:1904949,GO:0000785,GO:0070013
OG0003963	MC848=1+	Oxysterol-binding protein, conserved site	UM848_01113,UM848_04581,UM873_03391	GO:0015248,GO:0015918,GO:0005829,GO:0032934,GO:0043231,GO:0016020,GO:0032934,GO:0005829,GO:0043231,GO:0016020
OG0003964	MC848=1+	Cytochrome c oxidase subunit h	UM848_01114,UM848_04580,UM873_03390	GO:0005739,GO:0016676,GO:1902600,GO:0015002,GO:0015078,GO:0022900,GO:0009055
OG0003965	MC848=1+	FSH1 domain containing protein	UM848_01116,UM848_04579,UM873_03389	GO:0016021,GO:0006895,GO:0016864,GO:0005829,GO:0140096,GO:0045454,GO:0005623
OG0003966	MC848=1+	Peroxisomal adenine nucleotide transporter	UM848_01117,UM848_04578,UM873_03388	GO:0022857,GO:0055085,GO:0016021,GO:0003735,GO:0005840,GO:0006631,GO:0006412
OG0003967	MC848=1+	Calpain catalytic domain-containing protein (Fragment)	UM848_01118,UM848_04577,UM873_03387	GO:0004198,GO:0006508
OG0003968	MC848=1+	Nonselective cation channel	UM848_01119,UM848_04576,UM873_03386	GO:0016021,GO:0005216,GO:0034220
OG0003969	MC848=1+	Unknown protein	UM848_01120,UM848_04574,UM873_03384	GO:0016846
OG0003970	MC848=1+	Golgi transport complex component Cog5	UM848_01121,UM848_04573,UM873_03383	GO:0006891,GO:0017119,GO:0006891,GO:0017119,GO:0043138,GO:0004527,GO:0032508,GO:0090305,GO:0000176,GO:0006281,GO:0071040,GO:0071036,GO:0071037,GO:0036094,GO:1901265,GO:0008131,GO:0003727,GO:0071048,GO:0005730,GO:0008144,GO:0003677,GO:0016021,GO:0071039,GO:0071044,GO:0043168,GO:0071051,GO:0097367,GO:0071038,GO:0005507,GO:0071035,GO:0048038,GO:0004540,GO:0031125,GO:0050662,GO:0000466,GO:0009308,GO:…
OG0003971	MC848=1+	Unknown protein,VOC domain-containing protein	UM848_01123,UM848_04571,UM873_03382
OG0003972	MC848=1+	Beta-cyclopiazonate dehydrogenase	UM848_01124,UM848_04570,UM873_03381	GO:0016491,GO:0055114,GO:0055114
OG0003973	MC848=1+	Alpha/beta knot methyltransferase	UM848_01125,UM848_04569,UM873_03380	GO:0008168,GO:0005880,GO:0000472,GO:0000480,GO:0034399,GO:0000447,GO:0030686,GO:0032040,GO:0042802,GO:0140102,GO:0019843,GO:0005730,GO:0032259,GO:0000154,GO:0005737,GO:0099023,GO:0098588,GO:0012505,GO:0016021,GO:0044260,GO:0006891,GO:0008168,GO:0005880,GO:0000472,GO:0000480,GO:0034399,GO:0000447,GO:0030686,GO:0032040,GO:0042802,GO:0140102,GO:0019843,GO:0032259,GO:0005730,GO:0000154,GO:0005737,GO:…
OG0003974	MC848=1+	High-affinity nicotinic acid transporter,Similar to high-affinity nicotinic acid transporter	UM848_01126,UM848_04568,UM873_03379	GO:0055085,GO:0016021
OG0003975	MC848=1+	Fungal trichothecene efflux pump,MFS general substrate transporter,Related to potential drug facilitator PEP5	UM848_01127,UM848_04567,UM873_03378	GO:0022857,GO:0055085,GO:0016021,GO:0022857,GO:0055085,GO:0016021,GO:0019888,GO:0043666,GO:0031226,GO:0004807
OG0003976	MC848=1+	Sporulation-specific protein spo7,Sporulation/nuclear morphology Spo7	UM848_01128,UM848_04566,UM873_03377	GO:0019888,GO:0043666,GO:0016021,GO:0071595,GO:0004721,GO:0022857,GO:0008233,GO:0016301,GO:0006470,GO:0055085,GO:0006998,GO:0006508,GO:0016310
OG0003977	MC848=1+	Unknown protein	UM848_01129,UM848_04565,UM873_03376
OG0003978	MC848=1+	MFS general substrate transporter	UM848_01130,UM848_04564,UM873_03375	GO:0022857,GO:0055085,GO:0016021,GO:0008643,GO:0031227,GO:0015727,GO:0005886,GO:0015031
OG0003979	MC848=1+	TIM barrel metal-dependent hydrolase	UM848_01131,UM848_04563,UM873_03374	GO:0016787
OG0003980	MC848=1+	MFS quinate transporter	UM848_01132,UM848_04562,UM873_03373	GO:0022857,GO:0055085,GO:0016021,GO:0031226,GO:0008643,GO:0015672
OG0003981	MC848=1+	Fungal specific transcription factor,Nitrogen assimilation transcription factor nit-4,Nitrogen assimilation transcription factor	UM848_01133,UM848_04561,UM873_03372	GO:0000981,GO:0006351,GO:0005634,GO:0006357,GO:0008270,GO:0003677,GO:0016021,GO:0005737,GO:0005524,GO:0004386,GO:0004829,GO:0006435,GO:0000981,GO:0006351,GO:0005634,GO:0008270,GO:0006357,GO:0003677,GO:0016021,GO:0005737,GO:0004829,GO:0005524,GO:0004386,GO:0006435,GO:0006351,GO:0000981,GO:0005634,GO:0008270,GO:0006357,GO:0003677,GO:0016021,GO:0005737,GO:0005524,GO:0004386,GO:0004829,GO:0006435
OG0003982	MC848=1+	Short-chain dehydrogenase	UM848_01134,UM848_04560,UM873_03371	GO:0016491,GO:0055114,GO:0051103,GO:0003910,GO:0016846,GO:0071897,GO:0006260,GO:0006310,GO:0003677,GO:0005524,GO:0005198,GO:0003700,GO:0006355,GO:0016787,GO:0016491,GO:0055114,GO:0051103,GO:0003910,GO:0016846,GO:0071897,GO:0006260,GO:0006310,GO:0003677,GO:0005524,GO:0005198,GO:0003700,GO:0016787,GO:0006355
OG0003983	MC848=1+	Vacuolar segregation protein PEP7	UM848_01135,UM848_04559,UM873_03370	GO:0006281,GO:0046872,GO:0003677
OG0003984	MC848=1+	CysG, Siroheme synthase (Precorrin-2 oxidase-ferrochelatase domain)	UM848_01136,UM848_04558,UM873_03369	GO:0043115,GO:0046156,GO:0004325,GO:0006783,GO:0008168,GO:0046872,GO:0003676,GO:0055114
OG0003985	MC848=1+	U6 small nuclear RNA (adenine-(43)-N(6))-methyltransferase	UM848_01137,UM848_04557,UM873_03368	GO:0008168,GO:0032259,GO:0003676
OG0003986	MC848=1+	Signal recognition particle subunit SRP68	UM848_01139,UM848_04555,UM873_03365	GO:0030942,GO:0005786,GO:0006614,GO:0005047,GO:0008312,GO:0005634,GO:0043565,GO:0016740,GO:0008270,GO:0003700,GO:0006355
OG0003987	MC848=1+	MSF drug transporter	UM848_01140,UM848_04554,UM873_03364	GO:0055085,GO:0016021
OG0003988	MC848=1+	Lysophospholipase	UM848_01142,UM848_04553,UM873_03363	GO:0004622,GO:0009395,GO:0016021,GO:0005737,GO:0004623,GO:0016740,GO:0005525,GO:0046503,GO:0006650
OG0003989	MC848=1+	Exocyst complex protein EXO70	UM848_01143,UM848_04552,UM873_03362	GO:0005935,GO:0006887,GO:0008483,GO:0030170,GO:0000145,GO:0015031,GO:0030983,GO:0006298,GO:0005524
OG0003990	MC848=1+	Malate dehydrogenase, NAD-dependent	UM848_01144,UM848_04551,UM873_03361	GO:0030060,GO:0006108,GO:0005759,GO:0006099,GO:0003729,GO:0005975,GO:0001300,GO:0001302,GO:0005576
OG0003991	MC848=1+	Acyltransferase ChoActase,Carnitine O-acetyltransferase	UM848_01145,UM848_04550,UM873_03360	GO:0016746,GO:0016746,GO:0006108,GO:0042579,GO:0009437,GO:0006099,GO:0005634,GO:0030060,GO:0005739,GO:0005975,GO:0003677,GO:0016746,GO:0006108,GO:0042579,GO:0009437,GO:0006099,GO:0005739,GO:0030060,GO:0005634,GO:0005975,GO:0003677
OG0003992	MC848=1+	Regulator of phospholipase D SRF1,Unknown protein	UM848_01146,UM848_04549,UM873_03359	GO:0016021,GO:0031625,GO:0006511,GO:0031461,GO:0043085,GO:0016021,GO:0043085,GO:0031625,GO:0016705,GO:0031461,GO:0006511,GO:0004497,GO:0005506,GO:0020037,GO:0055114
OG0003993	MC848=1+	Cell division control protein 3	UM848_01147,UM848_12908,UM873_11611	GO:0005525,GO:0051301,GO:0000145,GO:0009395,GO:0006887,GO:0004622
OG0003994	MC848=1+	Oxalate decarboxylase OxdC,Oxalate decarboxylase oxdD	UM848_01148,UM848_12909,UM873_11610	GO:0033609,GO:0045735
OG0003995	MC848=1+	STAS domain-containing protein	UM848_01149,UM848_12910,UM873_11609	GO:0008271,GO:1902358,GO:0016021,GO:0031226,GO:0015301
OG0003996	MC848=1+	Calcium-dependent phosphoinositide phospholipase C	UM848_01150,UM848_12911,UM873_11608	GO:0008081,GO:0006629,GO:0016021,GO:0034770,GO:0042799,GO:0071949,GO:0004553,GO:0005975
OG0003997	MC848=1+	FAD-dependent oxidoreductase	UM848_01151,UM848_12912,UM873_11607	GO:0071949,GO:0006629,GO:0005737,GO:0055114,GO:0004497,GO:0008081
OG0003998	MC848=1+	RNA polymerase C-22 sterol desaturase	UM848_01152,UM848_12913,UM873_11606	GO:0016705,GO:0055114,GO:0016021,GO:0004497,GO:0006696,GO:0005506,GO:0020037
OG0003999	MC848=1+	Unknown protein	UM848_01153,UM848_12914,UM873_11605
OG0004000	MC848=1+	Carbohydrate/purine kinase	UM848_01154,UM848_12915,UM873_11604	GO:0016301,GO:0016310,GO:0004525,GO:0090502,GO:0006396
OG0004001	MC848=1+	RING-type domain-containing protein (Fragment)	UM848_01155,UM848_12916,UM873_11603	GO:0000266,GO:0008270,GO:0016021,GO:0016787
OG0004002	MC848=1+	Adenylyl cyclase-associated protein (Fragment)	UM848_01156,UM848_12917,UM873_11602	GO:0000902,GO:0003779,GO:0030864,GO:0007015,GO:0000935,GO:0035838,GO:0008179,GO:0042802,GO:0061645,GO:0031138,GO:0030836,GO:0051014,GO:0051261,GO:0007265,GO:0007163,GO:0000902,GO:0003779,GO:0030864,GO:0007015,GO:0008179,GO:0000935,GO:0035838,GO:0042802,GO:0061645,GO:0031138,GO:0030836,GO:0051014,GO:0030308,GO:0051261,GO:0045761,GO:0007265,GO:0007163,GO:0034613
OG0004003	MC848=1+	Unknown protein	UM848_01158,UM848_12918,UM873_11600
OG0004004	MC848=1+	Protein-serine/threonine kinase	UM848_01159,UM848_12919,UM873_11599	GO:0005759,GO:0004672,GO:0006468,GO:0005524,GO:0016021,GO:0006886,GO:0008536,GO:0004525,GO:0090502,GO:0006396,GO:0030976,GO:0000287,GO:0005759,GO:0004672,GO:0006468,GO:0005524,GO:0016021,GO:0006886,GO:0008536,GO:0004525,GO:0090502,GO:0030976,GO:0006396,GO:0000287,GO:0005759,GO:0004672,GO:0006468,GO:0005524,GO:0016021,GO:0006886,GO:1904183,GO:0008536,GO:0004525,GO:0042593,GO:0090502,GO:0030976,GO:…
OG0004005	MC848=1+	C-type lectin domain-containing protein	UM848_01160,UM848_12920,UM873_11598	GO:0016021,GO:0030246,GO:0055114,GO:0043546
OG0004006	MC848=1+	Chromatin binding	UM848_01161,UM848_12921,UM873_11597	GO:0005634,GO:0003677,GO:0000278,GO:0045893,GO:0001067,GO:0075307,GO:0070791,GO:0048315,GO:0006995
OG0004007	MC848=1+	Related to D.melanogaster heat shock protein 67B2,Rhodanese domain-containing protein (Fragment)	UM848_01162,UM848_12922,UM873_11596
OG0004008	MC848=1+	ATPase of HSP90 chaperone/DNA topoisomerase II/histidine kinase	UM848_01163,UM848_12923,UM873_11595	GO:0032300,GO:0030983,GO:0006298,GO:0016853,GO:0016887,GO:0016301,GO:0016310,GO:0005524
OG0004009	MC848=1+	NADP-dependent 3-hydroxy acid dehydrogenase	UM848_01164,UM848_12924,UM873_11594	GO:0016491,GO:0055114,GO:0016021,GO:0004089
OG0004010	MC848=1+	Catalytic	UM848_01165,UM848_12925,UM873_11593	GO:0003824,GO:0055085,GO:0016021,GO:0009584,GO:0071949,GO:0140299,GO:0018298,GO:0055114,GO:0023014,GO:0000160,GO:0006355
OG0004011	MC848=1+	SWI/SNF chromatin remodeling complex component	UM848_01166,UM848_12926,UM873_11592	GO:0005524,GO:0044030,GO:0005634,GO:0006355,GO:0004386,GO:0003677,GO:0008094,GO:0008080
OG0004012	MC848=1+	BTB domain-containing protein	UM848_01167,UM848_12927,UM873_11591	GO:0016021
OG0004013	MC848=1+	BTB domain-containing protein	UM848_01168,UM848_12928,UM873_11590	GO:0008233,GO:0006508,GO:0008233,GO:0006508,GO:0016021
OG0004014	MC848=1+	p-loop containing nucleoside triphosphate hydrolase	UM848_01169,UM848_12929,UM873_11589	GO:0005524,GO:0018160,GO:0033014,GO:0016787,GO:0004418,GO:0005524,GO:0018160,GO:0033014,GO:0055114,GO:0016787,GO:0004418,GO:0016491
OG0004015	MC848=1+	Acetyl-CoA hydrolase	UM848_01170,UM848_12930,UM873_11588	GO:0003986,GO:0019679,GO:0005739,GO:0008775,GO:0006083,GO:0043821
OG0004016	MC848=1+	Unknown protein	UM848_01171,UM848_12931,UM873_11587	GO:0016021
OG0004017	MC848=1+	DNA repair protein RAD2,XPGI domain-containing protein	UM848_01172,UM848_13598,UM873_06687	GO:0006281,GO:0004518,GO:0000785,GO:0005634,GO:0090305,GO:0140097,GO:0003677,GO:0046872,GO:0006355,GO:0016705,GO:0004497,GO:0020037,GO:0006310,GO:0055114,GO:0006281,GO:0004518,GO:0000785,GO:0005634,GO:0090305,GO:0140097,GO:0009898,GO:0003677,GO:0005737,GO:0010468,GO:0046872,GO:1903506,GO:2000112,GO:0016705,GO:0004497,GO:0003924,GO:0005525,GO:0020037,GO:0006310,GO:0055114,GO:0006401,GO:0006364,GO:…
OG0004018	MC848=1+	Amino acid permease,General amino acid permease AGP3	UM848_01173,UM848_13599,UM873_06688	GO:0006865,GO:0022857,GO:0016021,GO:0055085
OG0004019	MC848=1+	MACRO domain-containing protein 1	UM848_01174,UM848_13600,UM873_06689	GO:0016798,GO:0140291,GO:0005634,GO:0016021,GO:0001172,GO:0008017,GO:0006974,GO:0003968,GO:0140293,GO:0140291,GO:0016021,GO:0001172,GO:0005634,GO:0008017,GO:0006974,GO:0003968
OG0004020	MC848=1+	Glutaminyl-tRNA synthetase	UM848_01175,UM848_13601,UM873_06690	GO:0004812,GO:0006418,GO:0005737,GO:0005524
OG0004021	MC848=1+	Cell division cycle-related protein res2/pct1	UM848_01176,UM848_13602,UM873_06691	GO:0051301,GO:0003677
OG0004022	MC848=1+	Unknown protein	UM848_01177,UM848_13603,UM873_06692	GO:0008080,GO:0008080,GO:0016787
OG0004023	MC848=1+	N-acetyltransferase	UM848_01178,UM848_13604,UM873_06693	GO:0008080,GO:0009447,GO:0005840,GO:0006473,GO:0005829,GO:0050366,GO:0005634,GO:0005524,GO:0016021,GO:0055085,GO:0016787
OG0004024	MC848=1+	Acetyl-CoA C-acetyltransferase,Acetyl-CoA acetyltransferase	UM848_01179,UM848_13605,UM873_06694	GO:0003824,GO:0055114,GO:0005634,GO:0006351,GO:0050660,GO:0008270,GO:0009062,GO:0030258,GO:0003677,GO:0016740
OG0004025	MC848=1+	Glycoside hydrolase family 128 protein	UM848_01180,UM848_13606,UM873_06695	GO:0016787,GO:0030246,GO:0016987,GO:2000142,GO:0009277,GO:0006352,GO:0016787,GO:0003700,GO:0003677,GO:0016021,GO:0030246,GO:0071966
OG0004026	MC848=1+	Fumitremorgin C synthase,O-methylsterigmatocystin oxidoreductase	UM848_01181,UM848_12954,UM873_11615	GO:0016705,GO:0055114,GO:0016021,GO:0004497,GO:0005506,GO:0016070,GO:0020037,GO:0005634,GO:0010467,GO:0071949,GO:0008270,GO:0034654,GO:0003677,GO:0055085,GO:0016787,GO:0034645,GO:0016705,GO:0055114,GO:0016021,GO:0005506,GO:0004497,GO:1902358,GO:0020037,GO:0008271,GO:0009308,GO:0008131,GO:0016787,GO:0005507,GO:0048038
OG0004027	MC848=1+	Anti-sigma factor antagonist SpoIIAA,Sulfate transporter/antisigma-factor antagonist STAS	UM848_01182,UM848_13607,UM873_06696	GO:0008271,GO:1902358,GO:0016021,GO:0031226,GO:0016705,GO:0005506,GO:0020037,GO:0055114,GO:0007015,GO:0006897,GO:0015301,GO:0005509,GO:0016747,GO:0003677,GO:0005524,GO:0016787
OG0004028	MC848=1+	Actin cytoskeleton-regulatory complex protein end-3	UM848_01183,UM848_13608,UM873_06697	GO:0007015,GO:0005509,GO:0030479,GO:0006897,GO:0010008,GO:0003779,GO:0008271,GO:1902358,GO:0005886,GO:0003824,GO:0009116,GO:0006974,GO:0016021
OG0004029	MC848=1+	GYF domain-containing protein mpd2,Gyf domain-containing	UM848_01184,UM848_13609,UM873_06698	GO:0004650,GO:0005975,GO:0004650,GO:0005975,GO:0004499,GO:0055114,GO:0050661,GO:0050660
OG0004030	MC848=1+	Alpha-L-rhamnosidase rgxB	UM848_01185,UM848_13610,UM873_06699	GO:0004650,GO:0005975,GO:0005576,GO:0071555,GO:0016021,GO:0016829,GO:0030596,GO:0000155,GO:0009057,GO:0022857,GO:0023014,GO:0000160,GO:0055085,GO:0004650,GO:0005975,GO:0005576,GO:0071555,GO:0016021,GO:0016829,GO:0030596,GO:0022857,GO:0046872,GO:0016740,GO:0009057,GO:0055085
OG0004031	MC848=1+	Heat shock protein hsp88	UM848_01186,UM848_13611,UM873_06700	GO:0005524
OG0004032	MC848=1+	Related to ZFR1 regulator of fumonisin biosynthesis	UM848_01187,UM848_13612,UM873_06701	GO:0000981,GO:0006357,GO:0005634,GO:0006351,GO:0008270,GO:0003677
OG0004033	MC848=1+	Glucan 1,3-beta-glucosidase	UM848_01188,UM848_13613,UM873_06702	GO:0016787,GO:0031145,GO:0005680,GO:0030071,GO:0016829,GO:0016021,GO:0005975,GO:0016787,GO:0031145,GO:0005680,GO:0030071,GO:0016829,GO:0016021,GO:0140096,GO:0005975
OG0004034	MC873=1+	Cation-transporting atpase 4	UM848_01214,UM873_00514,UM873_01680	GO:0016021
OG0004035	MC848=1+	Unknown protein	UM848_01331,UM848_02845,UM873_01824
OG0004036	MC848=1+	Unknown protein	UM848_01344,UM848_02831,UM873_01838
OG0004037	MC873=1+	Unknown protein	UM848_01367,UM873_00588,UM873_01859
OG0004038	MC848=1+	Chlorogenic acid esterase protein	UM848_01374,UM848_02802,UM873_00581	GO:0016787
OG0004039	MC848=1+	Alpha-ketoglutarate-dependent dioxygenase abh1,Related to oxidoreductase, 2OG-Fe(II) oxygenase family family	UM848_01502,UM848_07243,UM873_06284	GO:0051213,GO:0055114,GO:0055114,GO:0016491,GO:0005719,GO:0005739
OG0004040	MC848=1+	Carboxylic ester hydrolase	UM848_01528,UM848_07216,UM873_00043	GO:0016787,GO:0016787,GO:0055114,GO:0004499,GO:0050661,GO:0050660,GO:0008168
OG0004041	MC873=1+	CHY zinc finger domain-containing protein,Unknown protein,Zinc finger, CCCH-type	UM848_01590,UM873_00104,UM873_00105	GO:0008270
OG0004042	MC848=1+	Unknown protein	UM848_01639,UM848_10957,UM873_09291
OG0004043	MC848=1+	Amino acid permease (Fragment),Unknown protein	UM848_01645,UM848_10952,UM873_09286	GO:0022857,GO:0055085,GO:0016021,GO:0000329,GO:0006865,GO:0015847,GO:0006836,GO:0015718,GO:0008654,GO:0016780,GO:0071949,GO:0022857,GO:0055085,GO:0016021,GO:0000329,GO:0006865,GO:0019781,GO:0045116,GO:0015847,GO:0005634,GO:0006836,GO:0015718,GO:0008654,GO:0016780,GO:0032259,GO:0008168,GO:0071949
OG0004044	MC848=1+	Carbonic anhydrase	UM848_01680,UM848_03430,UM873_02850	GO:0004089,GO:0015976,GO:0005737,GO:0071244,GO:0008270,GO:0034599,GO:0004089,GO:0015976,GO:0016021,GO:0071244,GO:0008270,GO:0034599
OG0004045	MC873=1+	Zn(2)-C6 fungal-type domain-containing protein (Fragment),Zn(2)-C6 fungal-type domain-containing protein	UM848_01694,UM873_00657,UM873_02842	GO:0000981,GO:0006357,GO:0005634,GO:0008270,GO:0016021
OG0004046	MC873=1+	CorA, Mg2+ and Co2+ transporter	UM848_01725,UM873_09256,UM873_09883	GO:0016021
OG0004047	MC873=1+	Unknown protein	UM848_01726,UM873_09255,UM873_09884	GO:0016021
OG0004048	MC873=1+	tRNA ligase	UM848_01727,UM873_09254,UM873_09885	GO:0051735,GO:0006388,GO:0005637,GO:0051732,GO:0003972,GO:0008081,GO:0016310,GO:0005524
OG0004049	MC873=1+	NAD-dependent histone deacetylase silent information regulator Sir2	UM848_01728,UM873_09253,UM873_09886	GO:0070403,GO:0032259,GO:0034967,GO:0005677,GO:0070933,GO:0005724,GO:0031618,GO:0006468,GO:0008168,GO:0003676,GO:0046970,GO:0004672,GO:0005730,GO:0005524,GO:0005737,GO:0070403,GO:0032259,GO:0034967,GO:0005677,GO:0070933,GO:0005724,GO:0031618,GO:0008168,GO:0036166,GO:0006468,GO:0046970,GO:0003676,GO:0005730,GO:0004672,GO:0005524,GO:0005737,GO:0046872
OG0004050	MC873=1+	Meiosis induction protein kinase	UM848_01729,UM873_09252,UM873_09887	GO:0004672,GO:0006468,GO:0005524,GO:0004672,GO:0006468,GO:0005634,GO:0005524,GO:0005737,GO:0070808,GO:0070792,GO:1902059,GO:0070403,GO:0010914,GO:0075306,GO:0045461,GO:0043942,GO:0048315,GO:0043935,GO:0010721,GO:0071482,GO:0035556,GO:0010468
OG0004051	MC873=1+	Amino acid transporter,Unknown protein	UM848_01732,UM873_09250,UM873_09888	GO:0022857,GO:0055085,GO:0016021
OG0004052	MC873=1+	Chromatin binding	UM848_01733,UM873_09249,UM873_09889	GO:0006325,GO:0008270,GO:0005634,GO:0006351,GO:0003676,GO:0006355
OG0004053	MC873=1+	Glycerol-1-phosphate phosphohydrolase	UM848_01734,UM873_09248,UM873_09890	GO:0016787,GO:0006355,GO:0005634,GO:0043565,GO:0006325,GO:0016311,GO:0006351
OG0004054	MC873=1+	Homeobox protein HD-9	UM848_01735,UM873_09247,UM873_09891	GO:0043565,GO:0005634,GO:0006355,GO:0016787,GO:0001012,GO:0000785,GO:0000981,GO:0003690,GO:0070013,GO:1904949,GO:0007567,GO:0007626,GO:2001154,GO:0016021,GO:0048598,GO:1903580,GO:0031325,GO:0043565,GO:0005634,GO:0006355,GO:0016787,GO:0001012,GO:0000785,GO:0070013,GO:0000981,GO:0003690,GO:0007567,GO:0007626,GO:2001154,GO:0048598,GO:1903580,GO:0031325,GO:0043565,GO:0005634,GO:0006355,GO:0016787,GO:…
OG0004055	MC873=1+	tRNA (guanine-N(7)-)-methyltransferase	UM848_01736,UM873_09246,UM873_09892	GO:0008176,GO:0106004,GO:0005634,GO:0000049,GO:0016021,GO:0032991,GO:0035091,GO:0008380,GO:0008176,GO:0106004,GO:0005634,GO:0000049,GO:0016021,GO:0043527,GO:0035091,GO:0008380,GO:0008176,GO:0106004,GO:0005634,GO:0000049,GO:0043527,GO:0016021,GO:0035091,GO:0008380
OG0004056	MC873=1+	Transcription factor btf3	UM848_01737,UM873_09245,UM873_09893
OG0004057	MC873=1+	Kinetochore protein spc-25	UM848_01739,UM873_09243,UM873_09895	GO:0033566,GO:0008274,GO:0016301,GO:0031262,GO:0007059,GO:0007049,GO:0051301,GO:0016310,GO:0000777,GO:0005634,GO:0016021,GO:0033566,GO:0008274,GO:0031262,GO:0007059,GO:0007049,GO:0051301,GO:0000777,GO:0005634,GO:0016021
OG0004058	MC873=1+	Carboxylic ester hydrolase	UM848_01740,UM873_09242,UM873_09896	GO:0016787,GO:0006508,GO:0016021,GO:0006644,GO:0140096,GO:0016746
OG0004059	MC873=1+	Unknown protein	UM848_01741,UM873_09241,UM873_09897
OG0004060	MC873=1+	Anthranilate phosphoribosyltransferase	UM848_01742,UM873_09240,UM873_09898	GO:0004048,GO:0000162
OG0004061	MC873=1+	Related to ribosomal protein YmL11, mitochondrial	UM848_01743,UM873_09239,UM873_09899	GO:0042254,GO:0005840
OG0004062	MC873=1+	Zinc-binding protein of the histidine triad	UM848_01744,UM873_09238,UM873_09900	GO:0003824,GO:0016021
OG0004063	MC873=1+	Cyclin N-terminal domain-containing protein (Fragment),Cyclin N-terminal domain-containing protein	UM848_01745,UM873_09237,UM873_09901	GO:0005634,GO:0000086,GO:0016538,GO:0019901,GO:0000079,GO:0000307,GO:0004672,GO:0005813,GO:0005737,GO:0016021,GO:0006468
OG0004064	MC873=1+	Mitochondrial ribosomal protein L2 of the large subunit	UM848_01746,UM873_09236,UM873_09902	GO:0015934,GO:0003735,GO:0006412,GO:0003723,GO:0016740,GO:0000981,GO:0008270,GO:0005634,GO:0003677,GO:0006357,GO:0006351,GO:0015934,GO:0003735,GO:0006412,GO:0003723,GO:0016740,GO:0000981,GO:0008270,GO:0005761,GO:0003677,GO:0098798,GO:0005634,GO:0140053,GO:0006357,GO:0006351
OG0004065	MC873=1+	Citrinin biosynthesis transcriptional activator ctnR	UM848_01747,UM873_09235,UM873_09903	GO:0000981,GO:0006357,GO:0005634,GO:0006351,GO:0008270,GO:0003677,GO:0015934,GO:0003735,GO:0003723,GO:0016740,GO:0006412
OG0004066	MC873=1+	Zn(2)-C6 fungal-type domain-containing protein	UM848_01749,UM873_09233,UM873_09904	GO:0000981,GO:0006357,GO:0005634,GO:0008270,GO:0003677,GO:0016740,GO:0006351,GO:0000981,GO:0006357,GO:0005634,GO:0008270,GO:0016021
OG0004067	MC873=1+	Glyoxylate reductase	UM848_01750,UM873_09232,UM873_09905	GO:0051287,GO:0009436,GO:0016021,GO:0016616,GO:0055114
OG0004068	MC873=1+	Unknown protein	UM848_01751,UM873_09231,UM873_09906	GO:0000981,GO:0006357,GO:0005634,GO:0005052,GO:0016560,GO:0008270,GO:0031903,GO:0008452,GO:0005777,GO:0005829,GO:0016021,GO:0003677,GO:0006396
OG0004069	MC873=1+	Nuclear pore complex subunit	UM848_01752,UM873_09230,UM873_09907	GO:1904263,GO:0030127,GO:0005198,GO:0000981,GO:0090114,GO:0008270,GO:0043565,GO:0000139,GO:0015031,GO:0005643,GO:0000228,GO:0005789,GO:0005783,GO:0006338,GO:0051028,GO:0005829,GO:0006357,GO:1904263,GO:0030127,GO:0005198,GO:0008270,GO:0090114,GO:0000981,GO:0043565,GO:0000139,GO:0015031,GO:0005643,GO:0000228,GO:0005789,GO:0005783,GO:0006338,GO:0051028,GO:0005829,GO:0006357
OG0004070	MC873=1+	Alpha-L-arabinofuranosidase C	UM848_01753,UM873_09229,UM873_15315	GO:0016491,GO:0055114,GO:0005829,GO:0005634,GO:0006357,GO:0006351,GO:0005576,GO:0070628,GO:1990904,GO:0000981,GO:0008270,GO:0005840,GO:0003676,GO:0016021,GO:0003735,GO:0006412,GO:0016491,GO:0055114,GO:0005829,GO:0006357,GO:0005576,GO:0034645,GO:1990904,GO:0010467,GO:0070628,GO:0043229,GO:0097659,GO:0000981,GO:0008270,GO:0043228,GO:0003735,GO:0043227,GO:0003676,GO:0016021,GO:0043043,GO:0044267
OG0004071	MC873=1+	NEFA-interacting nuclear protein NIP30, N-terminal	UM848_01754,UM873_09228,UM873_15316
OG0004072	MC873=1+	Pre-mrna splicing factor	UM848_01756,UM873_09226,UM873_15240	GO:0000244,GO:0046540,GO:0016740,GO:0005687,GO:0045292,GO:0000244,GO:0046540,GO:0016740,GO:0071011,GO:0005687,GO:0045292
OG0004073	MC873=1+	Pre-mRNA processing RNA-helicase,Pre-mRNA-processing ATP-dependent RNA helicase	UM848_01757,UM873_09225,UM873_15239	GO:1990447,GO:1903241,GO:0071004,GO:1990446,GO:0005524,GO:0004386,GO:0033290,GO:0016282,GO:0005852,GO:0003676,GO:0140098,GO:0001732,GO:0006351,GO:0045182,GO:0008270,GO:1990447,GO:1903241,GO:0071004,GO:1990446,GO:0005524,GO:0033290,GO:0016887,GO:0016282,GO:0005852,GO:0003676,GO:0140098,GO:0001732,GO:0006351,GO:0045182,GO:0008270
OG0004074	MC873=1+	Membrane transporter	UM848_01758,UM873_04371,UM873_09224	GO:0055085,GO:0016021,GO:0016491,GO:0046872,GO:0020037,GO:0055114,GO:0055085,GO:0016021,GO:0020037,GO:0016805,GO:0055114,GO:0016491,GO:0006508,GO:0046872
OG0004075	MC873=1+	Prefoldin, alpha subunit	UM848_01759,UM873_04370,UM873_09223	GO:0016272,GO:0051082,GO:0006457
OG0004076	MC873=1+	BZIP domain-containing protein (Fragment)	UM848_01760,UM873_04369,UM873_09222	GO:0003700,GO:0006355,GO:0003700,GO:0006355,GO:0016021,GO:0055085
OG0004077	MC873=1+	Eukaryotic translation initiation factor 3 subunit H	UM848_01761,UM873_04368,UM873_09221	GO:0001732,GO:0033290,GO:0003743,GO:0016282,GO:0005852,GO:0042788,GO:0004013,GO:0005829,GO:0008237,GO:0005524,GO:0016021,GO:0016740,GO:0006730,GO:0006508,GO:0001732,GO:0033290,GO:0003743,GO:0016282,GO:0005852,GO:0042788,GO:0008237,GO:0005829,GO:0004013,GO:0016021,GO:0005524,GO:0016740,GO:0006508,GO:0006730,GO:0001732,GO:0033290,GO:0003743,GO:0016282,GO:0005852,GO:0042788,GO:0008237,GO:0005829,GO:…
OG0004078	MC873=1+	Related to glutathione-S-transferase	UM848_01762,UM873_04367,UM873_09220	GO:0004364,GO:0005737
OG0004079	MC873=1+	Biofilm and cell wall regulator 1	UM848_01763,UM873_02670,UM873_04366	GO:0003676
OG0004080	MC873=1+	Zn(2)-C6 fungal-type domain-containing protein	UM848_01764,UM873_02669,UM873_04365	GO:0000981,GO:0006357,GO:0005634,GO:0006351,GO:0008270,GO:0003677,GO:0005956,GO:0016021,GO:0019887,GO:0016799,GO:0045859,GO:0000981,GO:0006357,GO:0005634,GO:0006351,GO:0008270,GO:0003677,GO:0005956,GO:0030686,GO:0019887,GO:0070013,GO:0016799,GO:0016021,GO:0043232,GO:0019210,GO:0005737,GO:0045859,GO:0006356,GO:0018105,GO:0033673,GO:0035690,GO:0001933,GO:0006974
OG0004081	MC873=1+	Ubiquitin supergroup,Ubiquitin-like modifier SUMO	UM848_01765,UM873_02668,UM873_04364	GO:0030998,GO:0071441,GO:0031386,GO:0051572,GO:0044732,GO:0042802,GO:0005940,GO:0051573,GO:1903379,GO:0044389,GO:0030702,GO:0000775,GO:0030466,GO:0016925,GO:0000723,GO:0030998,GO:0071441,GO:0031386,GO:0051572,GO:0044732,GO:0042802,GO:0051573,GO:1903379,GO:0005940,GO:0044389,GO:0030702,GO:0000775,GO:0030466,GO:0016925,GO:0005654,GO:0000723,GO:0036182,GO:1900558,GO:1900561,GO:0045461
OG0004082	MC873=1+	Succinyl-CoA ligase subunit alpha	UM848_01766,UM873_02667,UM873_04363	GO:0048037,GO:0006104,GO:0005829,GO:0016874,GO:0006105,GO:0005739,GO:0016021,GO:0016746,GO:0006099,GO:0005524,GO:0006165,GO:0009142,GO:0004550,GO:0048037,GO:0006104,GO:0005829,GO:0016874,GO:0006105,GO:0005739,GO:0016021,GO:0016746,GO:0006099,GO:0005524,GO:0006165,GO:0009142,GO:0004550,GO:0016829
OG0004083	MC873=1+	Coiled-coil domain-containing protein R3HCC1L	UM848_01767,UM873_02666,UM873_04362	GO:0016491,GO:0055114
OG0004084	MC873=1+	Unknown protein	UM848_01768,UM873_02665,UM873_04361
OG0004085	MC873=1+	Gluconokinase	UM848_01769,UM873_02664,UM873_04360	GO:0046177,GO:0046316,GO:0005524,GO:0016310,GO:0046177,GO:0046316,GO:0005524,GO:0016310,GO:0016787
OG0004086	MC873=1+	Haloalkanoic acid dehalogenase	UM848_01770,UM873_02663,UM873_04359	GO:0016787
OG0004087	MC873=1+	Casein kinase II subunit beta	UM848_01771,UM873_02662,UM873_04358	GO:0005956,GO:0019887,GO:0045859,GO:0034456,GO:0016301,GO:0019210,GO:0016705,GO:0005506,GO:0020037,GO:0005737,GO:0006356,GO:0016310,GO:0016021,GO:0006359,GO:0018210,GO:0018209,GO:0033673,GO:0001933,GO:0006974,GO:0035690,GO:0055114,GO:0005956,GO:0019887,GO:0045859,GO:0034456,GO:0016301,GO:0019210,GO:0016705,GO:0005506,GO:0020037,GO:0005737,GO:0016310,GO:0006356,GO:0016021,GO:0006359,GO:0018210,GO:…
OG0004088	MC873=1+	Vacuolar protein sorting-associated protein 26	UM848_01772,UM873_02661,UM873_04357	GO:0006886,GO:0030906,GO:0140318,GO:0005768,GO:0008061,GO:0005829,GO:0005623,GO:0045053,GO:0042147,GO:0005975
OG0004089	MC873=1+	Homocysteine S-methyltransferase,Unknown protein	UM848_01773,UM873_02660,UM873_04356	GO:0047150,GO:0009086,GO:0005840,GO:0008270,GO:0016021,GO:0032259,GO:0008898,GO:0004089,GO:0019843,GO:0044877,GO:0004674,GO:0003735,GO:0033528,GO:0005524,GO:0044267,GO:0043043,GO:0034645,GO:0010467,GO:0036211,GO:0016310,GO:0047150,GO:0009086,GO:0005840,GO:0008270,GO:0032259,GO:0016021,GO:0008898,GO:0004089,GO:0019843,GO:0003735,GO:0033528,GO:0006412
OG0004090	MC873=1+	Ubiquitin domain-containing protein 2	UM848_01774,UM873_02659,UM873_04355	GO:0018024,GO:0034968,GO:0005694,GO:0005634,GO:0030688,GO:0008270,GO:0003972,GO:0016021,GO:0006396,GO:0004553,GO:0003723,GO:0008897,GO:0016071,GO:0005524,GO:0034660,GO:0000287,GO:0042254,GO:0005975
OG0004091	MC873=1+	PH domain-containing protein (Fragment)	UM848_01775,UM873_02658,UM873_04354
OG0004092	MC873=1+	Sulfate transporter	UM848_01776,UM873_02657,UM873_04353	GO:0008271,GO:1902358,GO:0016021,GO:0000811,GO:0031176,GO:0000272,GO:0003677,GO:0006260,GO:0008271,GO:1902358,GO:0016021,GO:0000811,GO:0031176,GO:0000272,GO:0006260,GO:0003677
OG0004093	MC873=1+	Unknown protein	UM848_01777,UM873_02656,UM873_04352
OG0004094	MC873=1+	Histidine kinase group	UM848_01779,UM873_02655,UM873_04351	GO:0016301,GO:0016310
OG0004095	MC873=1+	Rac guanine nucleotide exchange factor JJ	UM848_01781,UM873_02653,UM873_04350	GO:0000981,GO:0006357,GO:0005634,GO:0006351,GO:0008270,GO:1904983,GO:0005743,GO:0015187,GO:0003677,GO:0004553,GO:0016021,GO:0003743,GO:0004831,GO:0005524,GO:0005975,GO:0006413,GO:0006437,GO:0000981,GO:0006357,GO:0005634,GO:0006351,GO:0008270,GO:1904983,GO:0005743,GO:0015187,GO:0004553,GO:0003677,GO:0016021,GO:0003743,GO:0004831,GO:0005975,GO:0005524,GO:0006413,GO:0006437,GO:0000981,GO:0006357,GO:…
OG0004096	MC873=1+	Zn(2)-C6 fungal-type domain-containing protein (Fragment)	UM848_01782,UM873_02652,UM873_04349	GO:0000981,GO:0006357,GO:0005634,GO:0008270,GO:0004222,GO:0016620,GO:0050661,GO:0016758,GO:0046983,GO:0051287,GO:0030259,GO:0008652,GO:0006508,GO:0005975,GO:0003677,GO:0005524,GO:0055114,GO:0016226,GO:0005506,GO:0051536,GO:0000981,GO:0006357,GO:0005634,GO:0008270,GO:0016021,GO:0004222,GO:0016620,GO:0050661,GO:0016758,GO:0046983,GO:0051287,GO:0030259,GO:0008652,GO:0006508,GO:0005975,GO:0003677,GO:…
OG0004097	MC873=1+	Alkaline phytoceramidase	UM848_01783,UM873_02651,UM873_04348	GO:0006672,GO:0016811,GO:0016021
OG0004098	MC873=1+	Prefoldin subunit	UM848_01784,UM873_02650,UM873_04347	GO:0016272,GO:0051082,GO:0006457,GO:0006672,GO:0016021,GO:0016811,GO:0051213,GO:0055114,GO:0046872
OG0004099	MC873=1+	VPS9 domain-containing protein	UM848_01785,UM873_02649,UM873_04346	GO:0035091,GO:0097422,GO:1990126,GO:0045022,GO:0005769,GO:0005770,GO:0030133,GO:0000149,GO:0006412,GO:0071949,GO:0017137,GO:0005840,GO:0005829,GO:0005085,GO:0003735,GO:0005886,GO:0016491,GO:0016021,GO:0055114,GO:0035091,GO:0097422,GO:1990126,GO:0045022,GO:0005769,GO:0005770,GO:0030133,GO:0000149,GO:0017137,GO:0071949,GO:0005829,GO:0055114,GO:0005085,GO:0005886,GO:0016021,GO:0016491
OG0004100	MC873=1+	Unknown protein	UM848_01786,UM873_02648,UM873_04345
OG0004101	MC873=1+	ATP-dependent RNA helicase	UM848_01787,UM873_02647,UM873_04344	GO:0000981,GO:0006357,GO:0005634,GO:0006351,GO:0008270,GO:0003677,GO:0016021,GO:0004386
OG0004102	MC873=1+	Catalase domain containing	UM848_01788,UM873_02646,UM873_04343	GO:0004096,GO:0006979,GO:0042579,GO:0098869,GO:0005739,GO:0020037,GO:0016021,GO:0055114,GO:0046872,GO:0042744,GO:0004185,GO:0046677,GO:0010035,GO:1901700,GO:0042493,GO:0006508,GO:0004096,GO:0006979,GO:0042579,GO:0098869,GO:0005739,GO:0020037,GO:0055114,GO:0046872,GO:0042744,GO:0004185,GO:0046677,GO:0010035,GO:1901700,GO:0042493,GO:0006508,GO:0004096,GO:0006979,GO:0042579,GO:0098869,GO:0020037,GO:…
OG0004103	MC873=1+	Non-specific serine/threonine protein kinase,Phosphorelay sensor kinase	UM848_01789,UM873_02645,UM873_04342	GO:0016301,GO:0016310,GO:0006464,GO:0016773,GO:0140096,GO:0016301,GO:0016310,GO:0016773,GO:0006464,GO:0140096
OG0004104	MC873=1+	Acyl-CoA N-acyltransferase,N-acetyltransferase domain-containing protein	UM848_01790,UM873_02644,UM873_04341	GO:0008080,GO:0006546,GO:0016021,GO:0016642,GO:0022857,GO:0055085,GO:0055114,GO:0008080,GO:0016310,GO:0016021,GO:0055085,GO:0016301,GO:0022857
OG0004105	MC873=1+	Related to stomatin family, may link integral membrane proteins to the peripheral cytoskeleton	UM848_01791,UM873_02643,UM873_04340	GO:0016020,GO:0051301,GO:0003735,GO:0006325,GO:0005634,GO:0003723,GO:0006351,GO:0015934,GO:0006355,GO:0006412,GO:0016020,GO:0051301,GO:0003735,GO:0015934,GO:0006325,GO:0034645,GO:0010467,GO:0044271,GO:0006518,GO:0005634,GO:0044267,GO:1901566,GO:0016070,GO:0006355,GO:0019438,GO:0018130,GO:1901362
OG0004106	MC873=1+	Peptidase C14 caspase domain protein,Peptidase caspase domain protein	UM848_01792,UM873_02642,UM873_04339	GO:0016021
OG0004107	MC873=1+	Unknown protein	UM848_01793,UM873_02641,UM873_04338
OG0004108	MC873=1+	MFS general substrate transporter	UM848_01794,UM873_02640,UM873_04337	GO:0055085,GO:0022857,GO:0016021,GO:0016887,GO:0008643,GO:0005840,GO:0006412,GO:0019843,GO:0005524,GO:0016829,GO:0003735,GO:0055085,GO:0022857,GO:0016021,GO:0016887,GO:0008643,GO:0005840,GO:0006412,GO:0019843,GO:0016829,GO:0005524,GO:0003735
OG0004109	MC873=1+	Something about silencing protein 10	UM848_01795,UM873_02639,UM873_04336	GO:0000462,GO:0032040,GO:0005730,GO:0016021
OG0004110	MC873=1+	Glutamate-1-semialdehyde-aminomutase	UM848_01796,UM873_02638,UM873_04335	GO:0016021
OG0004111	MC873=1+	Phosphatidyl-N-methylethanolamine N-methyltransferase	UM848_01797,UM873_02637,UM873_04334	GO:0016021,GO:0080101,GO:0006656,GO:0000773,GO:0005789,GO:0005783,GO:0004047,GO:0031966,GO:0015171,GO:0016705,GO:0032259,GO:0004497,GO:0005506,GO:0006546,GO:0020037,GO:0003333,GO:0016787,GO:0055114,GO:0016021,GO:0080101,GO:0006656,GO:0000773,GO:0005789,GO:0005783,GO:0004047,GO:0031966,GO:0016705,GO:0004497,GO:0005506,GO:0032259,GO:0020037,GO:0006546,GO:0016787,GO:0055114
OG0004112	MC873=1+	Phosphatidyl-N-methylethanolamine N-methyltransferase	UM848_01798,UM873_02636,UM873_04333	GO:0080101,GO:0006656,GO:0005789,GO:0000773,GO:0005783,GO:0031966,GO:0016627,GO:0004481,GO:0016705,GO:0032259,GO:0004497,GO:0005506,GO:0020037,GO:0016021,GO:0016874,GO:0070791,GO:0055114
OG0004113	MC873=1+	Unknown protein	UM848_01799,UM873_02635,UM873_04332
OG0004114	MC873=1+	Substrate-specific transmembrane transporter	UM848_01800,UM873_02634,UM873_04331	GO:0022857,GO:0055085,GO:0016021,GO:0008643,GO:0031226,GO:0015672,GO:0019594,GO:0050660,GO:0055114,GO:0016787,GO:0016491,GO:0022857,GO:0055085,GO:0016021,GO:0008643,GO:0031226,GO:0015672,GO:0050660,GO:0019594,GO:0016787,GO:0055114,GO:0016491
OG0004115	MC873=1+	Related to chitinase	UM848_01801,UM873_02633,UM873_04330
OG0004116	MC873=1+	Vacuolar endopolyphosphatase	UM848_01802,UM873_02632,UM873_04329	GO:0000298,GO:0005774,GO:0006798,GO:0004309,GO:0000324,GO:0016021,GO:0005829,GO:0005634
OG0004117	MC873=1+	Bifunctional cytochrome P450/NADPH--P450 reductase	UM848_01803,UM873_02631,UM873_04328	GO:0070330,GO:0055114,GO:0005829,GO:0003958,GO:0008643,GO:0010181,GO:0005506,GO:0020037,GO:0016709,GO:0050660,GO:0070330,GO:0055114,GO:0005829,GO:0003958,GO:0010181,GO:0005506,GO:0020037,GO:0016709,GO:0050660,GO:0070330,GO:0055114,GO:0005829,GO:0003958,GO:0010181,GO:0005506,GO:0020037,GO:0050660
OG0004118	MC873=1+	Lysine-specific demethylase 8	UM848_01804,UM873_02630,UM873_04327	GO:0016705,GO:0055114,GO:0016021,GO:0010181,GO:0032259,GO:0005506,GO:0055085,GO:0020037,GO:0008168,GO:0051213,GO:0016705,GO:0055114,GO:0016021,GO:0010181,GO:0055085,GO:0005506,GO:0020037,GO:0032259,GO:0051213,GO:0008168
OG0004119	MC873=1+	Caffeine resistance protein 5	UM848_01805,UM873_02629,UM873_04326	GO:0055085,GO:0042910,GO:0016021,GO:0042908
OG0004120	MC873=1+	Dimethylglycine dehydrogenase,FAD dependent oxidoreductase	UM848_01806,UM873_02628,UM873_04325	GO:0016491,GO:0055114,GO:0005737,GO:0016491,GO:0055114,GO:0005737,GO:0005506,GO:0020037
OG0004121	MC873=1+	S-adenosyl-L-methionine-dependent methyltransferase	UM848_01807,UM873_02627,UM873_04324	GO:0008168,GO:0032259,GO:0005783,GO:0006696,GO:0003735,GO:0005840,GO:0006412
OG0004122	MC873=1+	Unknown protein	UM848_01808,UM873_02626,UM873_04323
OG0004123	MC873=1+	Pectinesterase	UM848_01809,UM873_02625,UM873_04322	GO:0045330,GO:0042545,GO:0005576,GO:0030599,GO:0045490,GO:0016021,GO:0016829,GO:0030248,GO:0004812,GO:0005524,GO:0006418,GO:0045330,GO:0042545,GO:0005576,GO:0030599,GO:0045490,GO:0016021,GO:0030248,GO:0016829,GO:0046872,GO:0016740
OG0004124	MC873=1+	Basic-leucine zipper transcription factor	UM848_01810,UM873_02624,UM873_04321	GO:0003700,GO:0006355,GO:0005634,GO:0003682,GO:0004843,GO:0016021,GO:0003677,GO:0005524,GO:0006260,GO:0006511,GO:0055085,GO:0003700,GO:0006355,GO:0005634,GO:0003682,GO:0016021,GO:0004843,GO:0003677,GO:0005524,GO:0006260,GO:0006511,GO:0055085
OG0004125	MC873=1+	CIA30-domain-containing protein (Fragment),NADH:ubiquinone oxidoreductase complex I intermediate-associated protein 30	UM848_01811,UM873_02623,UM873_04320	GO:0032981,GO:0003700,GO:0016021,GO:0051082,GO:0050662,GO:0005829,GO:0005634,GO:0003824,GO:0006355,GO:0055085,GO:0032981,GO:0016021
OG0004126	MC873=1+	MFS general substrate transporter	UM848_01812,UM873_02622,UM873_04318	GO:0055085,GO:0016021,GO:0055085,GO:0016021,GO:0045145,GO:0090305,GO:0006259
OG0004127	MC873=1+	Vitamin H transporter	UM848_01813,UM873_02621,UM873_04317	GO:0055085,GO:0016021
OG0004128	MC873=1+	NADP-dependent mannitol dehydrogenase	UM848_01814,UM873_02620,UM873_04316	GO:0016491,GO:0055114
OG0004129	MC873=1+	Short-chain dehydrogenase reductase sdr	UM848_01815,UM873_02619,UM873_04315	GO:0016491,GO:0055114,GO:0016021,GO:0055085,GO:0022857,GO:0016757,GO:0003924
OG0004130	MC873=1+	Fungal-specific transcription factor domain-domain-containing protein	UM848_01816,UM873_02618,UM873_04314	GO:0000981,GO:0006357,GO:0005634,GO:0008270
OG0004131	MC873=1+	Putative deshydrogenase oxydoreductase	UM848_01817,UM873_02617,UM873_04313	GO:0016491,GO:0055114
OG0004132	MC873=1+	Dihydroxyacetone kinase	UM848_01818,UM873_02616,UM873_04312	GO:0004371,GO:0006071,GO:0005829,GO:0016021,GO:0005524,GO:0016310,GO:0019405
OG0004133	MC873=1+	Fructose-bisphosphate aldolase	UM848_01819,UM873_02615,UM873_04311	GO:0004332,GO:0006096,GO:0005576,GO:0008270,GO:0016491,GO:0055114,GO:0004332,GO:0006096,GO:0005634,GO:0008270,GO:0000981,GO:0016491,GO:0006357,GO:0055114,GO:0004332,GO:0006096,GO:0008270,GO:0016491,GO:0055114
OG0004134	MC873=1+	Fungal-specific transcription factor domain-domain-containing protein,Unknown protein	UM848_01820,UM873_02614,UM873_04310	GO:0000981,GO:0006351,GO:0005634,GO:0006357,GO:0008270,GO:0003677,GO:0016021,GO:0016491,GO:0022857,GO:0005506,GO:0020037,GO:0004571,GO:0001067,GO:0005509,GO:0055085,GO:0055114,GO:0000411,GO:0009085,GO:0000981,GO:0006357,GO:0005634,GO:0006351,GO:0008270,GO:0003677,GO:0016020,GO:0004571,GO:0005509,GO:0016705,GO:0005506,GO:0020037,GO:0022857,GO:0001067,GO:0055085,GO:0000411,GO:0055114
OG0004135	MC873=1+	General substrate transporter	UM848_01821,UM873_02613,UM873_04309	GO:0022857,GO:0055085,GO:0016021,GO:0003972,GO:0008643,GO:0051213,GO:0031226,GO:0006388,GO:0005634,GO:0008270,GO:0000981,GO:0006357,GO:0055114,GO:0006351,GO:0015672,GO:0005524,GO:0003677,GO:0022857,GO:0055085,GO:0016021,GO:0003972,GO:0051213,GO:0008643,GO:0008270,GO:0031226,GO:0005634,GO:0006388,GO:0000981,GO:0006357,GO:0055114,GO:0006351,GO:0015672,GO:0003677,GO:0005524,GO:0022857,GO:0055085,GO:…
OG0004136	MC873=1+	Alcohol dehydrogenase superfamily, zinc-type,Sorbitol dehydrogenase,Unknown protein	UM848_01822,UM873_02612,UM873_04308	GO:0008270,GO:0055114,GO:0005634,GO:0016491,GO:0006351,GO:0016021,GO:0016310,GO:0016301,GO:0003677,GO:0005524,GO:0022857,GO:0055085,GO:0008270,GO:0055114,GO:0005634,GO:0016491,GO:0006351,GO:0016021,GO:0016310,GO:0016740,GO:0003677,GO:0005524,GO:0055085,GO:0022857
OG0004137	MC873=1+	Reductase with broad range of substrate specificity,Short chain dehydrogenase	UM848_01823,UM873_02611,UM873_04307	GO:0016491,GO:0055114,GO:0005634,GO:0090502,GO:0006351,GO:0004525,GO:0006629,GO:0008270,GO:0003677
OG0004138	MC873=1+	DNA replication ATP-dependent helicase/nuclease dna2	UM848_01824,UM873_02610,UM873_04306	GO:0017116,GO:0033567,GO:0000784,GO:0017108,GO:0032508,GO:0005737,GO:0003779,GO:0003676,GO:0008168,GO:0071932,GO:0005524,GO:0032007,GO:0032259,GO:0034198,GO:0017116,GO:0033567,GO:0000784,GO:0017108,GO:0032508,GO:0005737,GO:0003779,GO:0008168,GO:0003676,GO:0071932,GO:0005524,GO:0032007,GO:0032259,GO:0034198,GO:0017116,GO:0033567,GO:0016021,GO:0017108,GO:0032508,GO:0003779,GO:0008168,GO:0003676,GO:…
OG0004139	MC873=1+	Unknown protein	UM848_01825,UM873_02609,UM873_04305
OG0004140	MC873=1+	Alkaline serine protease	UM848_01826,UM873_02608,UM873_04304	GO:0004252,GO:0006508,GO:0005615,GO:0016021,GO:0046872,GO:0009405,GO:0008240,GO:0004252,GO:0006508,GO:0005743,GO:0046872,GO:0006099,GO:0005615,GO:0022900,GO:0008240,GO:0009405,GO:0008177,GO:0050660,GO:0016021
OG0004141	MC873=1+	Mitochondrial inner membrane transporter, exports 2-oxoadipate and 2-oxoglutarate from the mitochond,Mitochondrial substrate carrier	UM848_01827,UM873_02607,UM873_04301	GO:0022857,GO:0055085,GO:0016021,GO:0022857,GO:0055085,GO:0016021,GO:0032007,GO:0034198,GO:0003747,GO:0003924,GO:0005525,GO:0000288,GO:0015800,GO:0015740,GO:0015807,GO:0006839,GO:0006836,GO:0006415,GO:0015893,GO:0022904
OG0004142	MC873=1+	Unknown protein	UM848_01828,UM873_02606,UM873_04300
OG0004143	MC873=1+	Unknown protein	UM848_01829,UM873_02605,UM873_04299	GO:0008080,GO:0016021,GO:0071949
OG0004144	MC873=1+	Alpha/Beta hydrolase fold	UM848_01830,UM873_02604,UM873_07763	GO:0016787,GO:0006357,GO:0005634,GO:0042555,GO:0006270,GO:0000981,GO:0032508,GO:0008270,GO:0016021,GO:0140097,GO:0006508,GO:0140096,GO:0003677,GO:0005524,GO:0016787,GO:0006508,GO:0042555,GO:0006270,GO:0005634,GO:0032508,GO:0140096,GO:0016021,GO:0050660,GO:0016614,GO:0140097,GO:0055114,GO:0003677,GO:0005524
OG0004145	MC873=1+	Er-associated proteolytic system protein	UM848_01831,UM873_02603,UM873_07764
OG0004146	MC873=1+	Guanidinobutyrase	UM848_01832,UM873_02602,UM873_07766	GO:0016813,GO:0033389,GO:0005634,GO:0046872,GO:0016021,GO:0016788,GO:0000981,GO:0006357
OG0004147	MC873=1+	Formamidopyrimidine-DNA glycosylase, putative,Putative formamidopyrimidine-dna protein	UM848_01833,UM873_02601,UM873_07767	GO:0003906,GO:0006284,GO:0005634,GO:0016799,GO:0006289,GO:0003684,GO:0008270
OG0004148	MC873=1+	N-alpha-acetyltransferas-like protein 15,NMDA receptor-regulated protein 1	UM848_01834,UM873_02600,UM873_07768	GO:0003906,GO:0006284,GO:0016799,GO:0006289,GO:0003684,GO:0008270,GO:0016740
OG0004149	MC873=1+	Coatomer subunit beta	UM848_01835,UM873_02599,UM873_07769	GO:0030126,GO:0016192,GO:0005198,GO:0006886,GO:0000139
OG0004150	MC873=1+	Exon-exon junction complex, Magoh component,Mago nashi domain-containing protein	UM848_01836,UM873_02598,UM873_07770	GO:0035145,GO:0008380,GO:0005524,GO:0008176,GO:0106004,GO:0000049,GO:0035145,GO:0008380,GO:0005524,GO:0016021,GO:0008176,GO:0106004,GO:0000049,GO:0055085,GO:0035145,GO:0008380,GO:0016021,GO:0055085
OG0004151	MC873=1+	Vesicle-mediated transport protein Vid24	UM848_01837,UM873_02597,UM873_07771	GO:0035145,GO:0008380
OG0004152	MC873=1+	THO complex subunit 3	UM848_01838,UM873_02596,UM873_07772	GO:0071427,GO:0051028,GO:0010467
OG0004153	MC873=1+	Dipeptidyl peptidase,Dipeptidyl-peptidase III	UM848_01839,UM873_02595,UM873_07773	GO:0016887,GO:0006397,GO:0005634,GO:0005694,GO:0055114,GO:0005524,GO:0070013,GO:0006338,GO:0016310,GO:0006071,GO:0016021,GO:0006464,GO:0008270,GO:0016491,GO:0016773,GO:0016301,GO:0003676,GO:0140096,GO:0005506,GO:0008610,GO:0016887,GO:0055114,GO:0000228,GO:0006338,GO:0008610,GO:0006397,GO:0005524,GO:0006071,GO:0016021,GO:0046914,GO:0016491,GO:0016310,GO:0004371,GO:0003676,GO:0004672,GO:0006355,GO:…
OG0004154	MC873=1+	Cinnamyl alcohol dehydrogenases CAD	UM848_01840,UM873_02594,UM873_07774	GO:0008270,GO:0055114,GO:0016491
OG0004155	MC873=1+	Unknown protein	UM848_01841,UM873_02593,UM873_07775	GO:0005525,GO:0030907,GO:0000083,GO:0005730,GO:0051301,GO:0000055,GO:0030687,GO:0000463,GO:0003677,GO:0003924,GO:0003723,GO:0005525,GO:0030907,GO:0000083,GO:0005730,GO:0051301,GO:0000055,GO:0030687,GO:0000463,GO:0016787,GO:0003676,GO:0046982,GO:0005525,GO:0030907,GO:0000083,GO:0030687,GO:0051301,GO:0000055,GO:0005730,GO:0000463,GO:0003676,GO:0003924
OG0004156	MC873=1+	Probable assembly chaperone of rpl4	UM848_01842,UM873_02592,UM873_07776
OG0004157	MC873=1+	HMG box domain-containing protein (Fragment)	UM848_01843,UM873_02591,UM873_07777	GO:0005634,GO:0003677,GO:0009653,GO:0030154,GO:0006357,GO:0000981,GO:0005667,GO:0005634,GO:0003677,GO:0030154,GO:0006357,GO:0000981,GO:0005667
OG0004158	MC873=1+	Mitochondrial ATPase complex subunit ATP10	UM848_01844,UM873_02590,UM873_07778	GO:0005634,GO:0003677,GO:0033615,GO:0032592,GO:0005743,GO:0005634,GO:0003677,GO:0033615,GO:0032592,GO:0045454,GO:0005623,GO:0005743
OG0004159	MC873=1+	Golgi SNAP receptor complex member 1	UM848_01845,UM873_02589,UM873_07779	GO:0005801,GO:0006888,GO:0005484,GO:0000139,GO:0015031,GO:0016021,GO:0005797,GO:0048209,GO:0031201,GO:0006906
OG0004160	MC873=1+	Large subunit ribosomal protein L35e	UM848_01846,UM873_02588,UM873_07780	GO:0003735,GO:0005840,GO:0006412,GO:0003949,GO:0003729,GO:0016787,GO:0016491,GO:0005829,GO:0046872,GO:1990904,GO:0000105,GO:0000463,GO:0055114,GO:0003735,GO:0006412,GO:0005840,GO:0003949,GO:0003729,GO:0016491,GO:0005829,GO:0046872,GO:1990904,GO:0016787,GO:0000463,GO:0000105,GO:0055114
OG0004161	MC873=1+	DNA-directed DNA polymerase X	UM848_01847,UM873_02587,UM873_07781	GO:0003887,GO:0071897,GO:0005634,GO:0006281,GO:0003677,GO:0016021,GO:0046872,GO:0015109,GO:0003899,GO:0004601,GO:0008168,GO:0016301,GO:0015703,GO:0006351,GO:0008213,GO:0098869,GO:0043414,GO:0016310,GO:0003887,GO:0071897,GO:0005634,GO:0006281,GO:0003677,GO:0016021,GO:0046872,GO:0015109,GO:0003899,GO:0008168,GO:0015703,GO:0006351,GO:0008213,GO:0043414,GO:0003887,GO:0071897,GO:0005634,GO:0006281,GO:…
OG0004162	MC873=1+	DNA replication	UM848_01848,UM873_02586,UM873_07782	GO:0000811,GO:0006260,GO:0003746,GO:0008271,GO:0006414,GO:0005853,GO:0022616,GO:1903047,GO:0016021,GO:1902358,GO:0000811,GO:0006260,GO:0003746,GO:0043138,GO:0008271,GO:0006414,GO:0005525,GO:0005853,GO:0022616,GO:1903047,GO:0016021,GO:1902358,GO:0032508,GO:0016491,GO:0055114
OG0004163	MC873=1+	2-keto-3-deoxy-L-rhamnonate aldolase	UM848_01849,UM873_02585,UM873_07783	GO:0003824,GO:0006629,GO:0005737
OG0004164	MC873=1+	Modifier of rudimentary modr	UM848_01850,UM873_02583,UM873_07785	GO:0000813,GO:0032509,GO:0017056,GO:0022857,GO:0046982,GO:0015031,GO:0072594,GO:0031080,GO:0031965,GO:0034504,GO:0071166,GO:0016021,GO:0031503,GO:0051028,GO:0006405,GO:0043162,GO:0051170,GO:0072665,GO:0007034,GO:0055085,GO:0090150,GO:0010467,GO:0000813,GO:0032509,GO:0017056,GO:0022857,GO:0046982,GO:0015031,GO:0072594,GO:0031080,GO:0031965,GO:0034504,GO:0071166,GO:0016021,GO:0031503,GO:0051028,GO:…
OG0004165	MC873=1+	PhyH-domain-containing protein	UM848_01851,UM873_02582,UM873_07786	GO:0051213,GO:0023014,GO:0005634,GO:0000155,GO:0000160,GO:0016021,GO:0055114,GO:0006351,GO:0008270,GO:0003677
OG0004166	MC873=1+	3-dehydroshikimate dehydratase	UM848_01852,UM873_02581,UM873_07787	GO:0051213,GO:0055114,GO:0090305,GO:0016853,GO:0004519,GO:0016829
OG0004167	MC873=1+	Cord and cs domain containing protein	UM848_01853,UM873_02580,UM873_07788
OG0004168	MC873=1+	Pre-mRNA-splicing factor	UM848_01855,UM873_02578,UM873_07791	GO:0008270,GO:0005634,GO:0000245,GO:0003676,GO:0008483,GO:0030170,GO:0120114,GO:1990904,GO:1902494,GO:0008270,GO:0005634,GO:0000245,GO:0003676,GO:0120114,GO:1990904,GO:1902494
OG0004169	MC873=1+	Tubulin beta chain	UM848_01856,UM873_02577,UM873_07792	GO:0005200,GO:0005874,GO:0007017,GO:0007010,GO:0003924,GO:0005525,GO:0045298,GO:0071963,GO:0048312,GO:0007097,GO:0005819,GO:0005737,GO:0090316,GO:0000930,GO:0016021,GO:0016811,GO:0140014,GO:0097435,GO:0070925,GO:0006928,GO:0006672,GO:0051258,GO:0055085,GO:0005200,GO:0005874,GO:0007017,GO:0007010,GO:0003924,GO:0005525,GO:0045298,GO:0071963,GO:0048312,GO:0007097,GO:0005819,GO:0005737,GO:0090316,GO:…
OG0004170	MC873=1+	Vacuolar import and degradation protein 27	UM848_01857,UM873_02576,UM873_07793	GO:0016021
OG0004171	MC873=1+	Casein kinase ii beta 2 subunit	UM848_01858,UM873_02575,UM873_07794	GO:0070628,GO:0016310,GO:0016301
OG0004172	MC873=1+	Exosome complex exonuclease,N-terminal acetyltransferase A complex subunit	UM848_01859,UM873_02574,UM873_07795	GO:0004540,GO:0090501,GO:0000177,GO:0000176,GO:0071039,GO:0070651,GO:0003723,GO:0005730,GO:0071038,GO:0004527,GO:0071035,GO:0031125,GO:0004519,GO:0071028,GO:0016740,GO:0000466,GO:0016021,GO:0006397,GO:0004540,GO:0090501,GO:0000177,GO:0004527,GO:0000176,GO:0071039,GO:0070651,GO:0005730,GO:0003723,GO:0071038,GO:0071035,GO:0031125,GO:0071028,GO:0004519,GO:0000466,GO:0006397
OG0004173	MC873=1+	OBG-type G domain-containing protein (Fragment)	UM848_01860,UM873_02573,UM873_07796	GO:0005525,GO:0005737,GO:0016887
OG0004174	MC873=1+	Unknown protein	UM848_01861,UM873_02572,UM873_07797	GO:1990071,GO:0006891
OG0004175	MC873=1+	Short-chain specific acyl-CoA dehydrogenase mitochondrial	UM848_01862,UM873_02571,UM873_07798	GO:0016627,GO:0055114,GO:0016021,GO:0050660,GO:0016757
OG0004176	MC873=1+	Transcriptional activator protein acu-15 (Fragment)	UM848_01863,UM873_07799,UM873_15103	GO:0000981,GO:0006357,GO:0005634,GO:0006351,GO:0008270,GO:0003677
OG0004177	MC873=1+	Zn 2cys6 cluster transcripitional activator,Zn(2)-C6 fungal-type domain-containing protein	UM848_01864,UM873_07800,UM873_15102	GO:0000981,GO:0006357,GO:0005634,GO:0006351,GO:0008270,GO:0003677,GO:0000981,GO:0006357,GO:0005634,GO:0006351,GO:0008270,GO:0003677,GO:0016021,GO:0046983,GO:0003824,GO:0045893,GO:0000981,GO:0006357,GO:0005634,GO:0006351,GO:0008270,GO:0003677,GO:0046983,GO:0003824,GO:0045893
OG0004178	MC848=1+	BUB3-interacting and GLEBS motif-containing protein ZNF207,Zinc finger protein 207	UM848_01889,UM848_02780,UM873_00781	GO:0003677,GO:0003677,GO:1990047,GO:0090307,GO:0007094,GO:0000776,GO:0008608,GO:0008017,GO:0005634
OG0004179	MC848=1+	MYB DNA-binding domain-containing protein,SANT domain-containing protein (Fragment),Unknown protein	UM848_01900,UM848_02769,UM873_00792	GO:0003677,GO:0005634,GO:0006629,GO:0010468,GO:0016298,GO:0003682,GO:0016021,GO:0003677,GO:0005634,GO:0010468,GO:0003682,GO:0016021
OG0004180	MC873=1+	HTH myb-type domain-containing protein,Myb dna-binding domain	UM848_01901,UM873_00793,UM873_11150	GO:0003677,GO:0005634,GO:0031919,GO:0006629,GO:0016298,GO:0031924,GO:0005886,GO:0016021,GO:0055085,GO:0003677,GO:0031919,GO:0005634,GO:0031924,GO:0005886,GO:0055085,GO:0016021,GO:0008270,GO:0006351
OG0004181	MC873=1+	Fatty-acid amide hydrolase	UM848_01931,UM873_00823,UM873_09442	GO:0016787,GO:0042744,GO:0005634,GO:0032266,GO:0043130,GO:0098655,GO:0016021,GO:0006979,GO:0016740,GO:0006357,GO:0098869,GO:0020037,GO:0004096,GO:0008324,GO:0046914,GO:0000981,GO:0055114,GO:0016705,GO:0016310,GO:0016787,GO:0042744,GO:0005634,GO:0032266,GO:0043130,GO:0098655,GO:0016021,GO:0006979,GO:0016740,GO:0006357,GO:0098869,GO:0020037,GO:0004096,GO:0008324,GO:0046914,GO:0055114,GO:0000981,GO:…
OG0004182	MC848=1+	Unknown protein	UM848_01973,UM848_14093,UM873_10215
OG0004183	MC873=1+	Unknown protein	UM848_01978,UM873_04097,UM873_04201
OG0004184	MC848=1+	F-box domain-containing protein (Fragment)	UM848_02004,UM848_05606,UM873_04125	GO:0055085,GO:0016021
OG0004185	MC848=1+	Ankyrin repeat-containing domain,Unknown protein	UM848_02025,UM848_10217,UM873_06363
OG0004186	MC873=1+	Multicopper oxidase	UM848_02028,UM873_03179,UM873_06360	GO:0005507,GO:0055114,GO:0016021,GO:0016491,GO:0016765,GO:0050662
OG0004187	MC848=1+	Unknown protein	UM848_02044,UM848_06727,UM873_06344	GO:0005618,GO:0005576,GO:0016021
OG0004188	MC848=1+	Short-chain dehydrogenase reductase sdr,WW domain-containing oxidoreductase	UM848_02054,UM848_10202,UM873_10077	GO:0000981,GO:0006357,GO:0005634,GO:0008270,GO:0006351,GO:0030681,GO:0001682,GO:0000172,GO:0016491,GO:0055114,GO:0042626,GO:0003677,GO:0016887,GO:0070013,GO:0043232,GO:0016021,GO:0055085,GO:0005524,GO:0005506,GO:0004312,GO:0020037,GO:0006357,GO:0000981,GO:0005634,GO:0008270,GO:0030681,GO:0000172,GO:0016491,GO:0070013,GO:0003712,GO:0042626,GO:0003677,GO:0006351,GO:0055114,GO:0016887,GO:0001682,GO:…
OG0004189	MC873=1+	Unknown protein	UM848_02090,UM873_03155,UM873_08947
OG0004190	MC848=1+	Integral membrane protein,Unknown protein	UM848_02093,UM848_06683,UM873_03151	GO:0016021
OG0004191	MC848=1+	Had superfamily,Putative phosphatase YhcW	UM848_02112,UM848_13032,UM873_08074	GO:0016787
OG0004192	MC873=1+	Unknown protein	UM848_02117,UM873_08079,UM873_11784
OG0004193	MC873=1+	Polysaccharide lyase family	UM848_02118,UM873_08080,UM873_11785	GO:0030570,GO:0005576
OG0004194	MC873=1+	S-adenosyl-L-methionine-dependent methyltransferase	UM848_02139,UM873_02857,UM873_11182	GO:0008168,GO:0032259,GO:0008180,GO:0016021,GO:0000338,GO:0055114,GO:0016705,GO:0005506,GO:0020037,GO:1900760,GO:0043942,GO:0016846,GO:0016812,GO:0004497,GO:0008168,GO:0032259,GO:0016021,GO:0055085,GO:0016812
OG0004195	MC848=1+	N-acetyltransferase domain-containing protein	UM848_02183,UM848_06087,UM873_01370	GO:0008080
OG0004196	MC873=1+	DUF718-domain-containing protein,Unknown protein	UM848_02196,UM873_02915,UM873_02916	GO:0016857,GO:0015707,GO:0016021,GO:0015706,GO:0015113,GO:0015112,GO:0055085,GO:0008942,GO:0055114,GO:0051537,GO:0020037
OG0004197	MC848=1+	O-methyltransferase family protein,S-adenosyl-L-methionine-dependent methyltransferase	UM848_02220,UM848_08405,UM873_02940	GO:0008171,GO:0032259,GO:0016021,GO:0008171,GO:0032259,GO:0016021,GO:0005975,GO:0019438,GO:0004553,GO:0008757
OG0004198	MC848=1+	Peptidase inhibitor i9,Unknown protein	UM848_02411,UM848_11948,UM873_05407
OG0004199	MC873=1+	Anucleate primary sterigmata protein A,Nuclear migration protein (ApsA)	UM848_02529,UM873_02077,UM873_02694	GO:0032065,GO:0005938,GO:0005543,GO:0032065,GO:0005938,GO:0005543,GO:0015631,GO:0030989,GO:0000001,GO:0000266,GO:0000226
OG0004200	MC848=1+	Ubiquitin carboxyl-terminal hydrolase 12,Unknown protein	UM848_02531,UM848_03230,UM873_02691	GO:0004843,GO:0016579,GO:0016021,GO:0006511,GO:0016747,GO:0005247,GO:1902476,GO:0009058
OG0004201	MC848=1+	VASt domain-containing protein (Fragment)	UM848_02540,UM848_03223,UM873_02087	GO:0016021,GO:0004222,GO:0006508
OG0004202	MC848=1+	Unknown protein	UM848_02542,UM848_10864,UM873_09382
OG0004203	MC848=1+	tRNA specific adenosine deaminase	UM848_02709,UM848_10394,UM873_11912	GO:0008270,GO:0052718,GO:0002100,GO:0016787,GO:0016021,GO:0005737,GO:0031177,GO:0003872,GO:0006002,GO:0061615,GO:0016874,GO:0005524,GO:0008270,GO:0052718,GO:0002100,GO:0031511,GO:0016787,GO:0031177,GO:0016021,GO:0003872,GO:0006002,GO:0005737,GO:0061615,GO:0016874,GO:0005524
OG0004204	MC873=1+	Quinate dehydrogenase	UM848_02890,UM873_01780,UM873_13707	GO:0004764,GO:0055114,GO:0019632,GO:0009423,GO:0030266,GO:0046279,GO:0052734,GO:0019630,GO:0052733
OG0004205	MC873=1+	Aquaglyceroporin like other eukaryote,Unknown protein	UM848_02899,UM873_01771,UM873_04941	GO:0015267,GO:0055085,GO:0016021,GO:0015793,GO:0016301,GO:0006833,GO:0005372,GO:0016310,GO:0032259,GO:0008168
OG0004206	MC848=1+	Unknown protein	UM848_02907,UM848_05924,UM873_14578
OG0004207	MC848=1+	Alpha/beta hydrolase fold-1,MICOS complex subunit mic19 domain protein	UM848_02915,UM848_05693,UM873_14732	GO:0004177,GO:0016021,GO:0006508,GO:0030976,GO:0016887,GO:0055114,GO:0055085,GO:0016310,GO:0016491,GO:0000287,GO:0005524,GO:0016301,GO:0030976,GO:0016021,GO:0006508,GO:0004177,GO:0005634,GO:0006468,GO:0000287,GO:0005975,GO:0008061,GO:0006351,GO:0004672,GO:0055085,GO:0032259,GO:0004553,GO:0005524,GO:0022857,GO:0008270,GO:0008168,GO:0003677
OG0004208	MC873=1+	HOL1, putative substrate-H+ antiporter,Serine threonine kinase 16,Serine/threonine kinase 16	UM848_02921,UM873_01313,UM873_06861	GO:0016301,GO:0016310,GO:0016021,GO:0055085,GO:0055085,GO:0016021
OG0004209	MC848=1+	Beta-galactosidase B	UM848_02995,UM848_04093,UM873_01240	GO:0004565,GO:0005975,GO:0005576,GO:0005773,GO:0005618,GO:0008270,GO:0009057,GO:0022857,GO:0016491,GO:0055085,GO:0016021,GO:0055114,GO:0004565,GO:0005975,GO:0005576,GO:0005773,GO:0005618,GO:0016021,GO:0022857,GO:0009057,GO:0008270,GO:0055085,GO:0016491,GO:0055114
OG0004210	MC873=1+	Chromatin modification-related protein	UM848_03037,UM873_06453,UM873_10740	GO:0006325,GO:0005634,GO:0046872,GO:0016740,GO:0140034,GO:0043461,GO:0018393,GO:0042393,GO:0008138,GO:0000785,GO:0032049,GO:0004725,GO:0070013,GO:0051082,GO:1902494,GO:0035335,GO:0005737,GO:0006457,GO:0005524,GO:0006325,GO:0005634,GO:0046872,GO:0140034,GO:0004402,GO:0018393,GO:0042393,GO:0000785,GO:0070013,GO:1902494,GO:0016021
OG0004211	MC848=1+	Large subunit ribosomal protein L44e	UM848_03161,UM848_14403,UM873_05181	GO:0003735,GO:0005840,GO:0006412,GO:0046983,GO:0016810,GO:0005829,GO:1990904,GO:0005634,GO:0016021,GO:0003735,GO:0006412,GO:0005840,GO:0046983,GO:0016810,GO:0005829,GO:1990904,GO:0005634,GO:0016021
OG0004212	MC848=1+	Fumitremorgin C synthase	UM848_03182,UM848_14474,UM873_13846	GO:0016705,GO:0055114,GO:0016021,GO:0004497,GO:0005506,GO:0016070,GO:0020037,GO:0005634,GO:0010467,GO:0071949,GO:0008270,GO:0034654,GO:0003677,GO:0055085,GO:0016787,GO:0034645,GO:0016705,GO:0055114,GO:0016021,GO:0005506,GO:0020037,GO:0042738,GO:0006805,GO:0043231,GO:0004497,GO:0015074,GO:0005737,GO:0006508,GO:0004252,GO:0006082,GO:0003676
OG0004213	MC873=1+	Unknown protein	UM848_03309,UM873_02002,UM873_14343
OG0004214	MC848=1+	Diacylglycerol o-acyltransferase,Membrane bound O-acyl transferase, MBOAT	UM848_03312,UM848_14685,UM873_14346	GO:0019432,GO:0004144,GO:0005789,GO:0005783,GO:0004370,GO:0016021,GO:0006072,GO:0005975,GO:0016310
OG0004215	MC848=1+	ER to Golgi vesicle-mediated transport,Trafficking protein particle complex 1	UM848_03320,UM848_10886,UM873_09360	GO:0030008,GO:0006888,GO:0005783,GO:0005794,GO:0016021,GO:0030008,GO:0016192,GO:0017112,GO:0005737,GO:0016021,GO:0046907
OG0004216	MC848=1+	Glucose transporter rco-3	UM848_03345,UM848_07973,UM873_08436	GO:0008643,GO:0022857,GO:0016021,GO:0055085
OG0004217	MC848=1+	FACT complex subunit spt16	UM848_03389,UM848_13161,UM873_03882
OG0004218	MC848=1+	Unknown protein	UM848_03408,UM848_12463,UM873_03863
OG0004219	MC848=1+	Histidine kinase 4	UM848_03419,UM848_12476,UM873_12502	GO:0000155,GO:0023014,GO:0000160
OG0004220	MC873=1+	Helix-loop-helix dna-binding domain-containing	UM848_03474,UM873_02805,UM873_10396	GO:0046983,GO:0071339,GO:0006412,GO:0003677,GO:0090575,GO:0008097,GO:0008134,GO:0003735,GO:0006355,GO:0005840,GO:0016021,GO:0046983,GO:0071339,GO:0030242,GO:0045324,GO:0006623,GO:0003677,GO:0090575,GO:0016236,GO:0005524,GO:0071561,GO:0019538,GO:0034271,GO:0034272,GO:0007155,GO:0006457,GO:0008097,GO:0005770,GO:0008134,GO:0051082,GO:0030001,GO:0004222,GO:0004674,GO:0003735,GO:0043043,GO:0005840,GO:…
OG0004221	MC873=1+	Class II aaRS and biotin synthetase	UM848_03519,UM873_14880,UM873_14884	GO:0004824,GO:0006430,GO:0005737,GO:0043231,GO:0005524,GO:0003676,GO:0070127,GO:0008033
OG0004222	MC848=1+	37S ribosomal protein mrp10, mitochondrial,37S ribosomal protein, mitochondrial,Mitochondrial ribosomal protein 10	UM848_03542,UM848_07884,UM873_01166	GO:0032543,GO:0005739,GO:0003735,GO:0000314,GO:0004674,GO:0070013,GO:0006468
OG0004223	MC848=1+	Versiconal hemiacetal acetate reductase	UM848_03546,UM848_07889,UM873_01170	GO:0016491,GO:0006865,GO:0005829,GO:0055114,GO:0050660,GO:0005634,GO:0016021,GO:0055085,GO:0006813,GO:0016491,GO:0055114,GO:0005829,GO:0050660,GO:0006865,GO:0005634,GO:0016021,GO:0055085,GO:0006813
OG0004224	MC873=1+	Unknown protein	UM848_03557,UM873_01181,UM873_07821	GO:0016491,GO:0055114,GO:0016021,GO:0015369,GO:0070588,GO:0000139,GO:0090481,GO:0015165,GO:0006091,GO:0016787,GO:0020037,GO:0046872
OG0004225	MC848=1+	Zn-dependent oxidoreductase	UM848_03558,UM848_07900,UM873_01182	GO:0016491,GO:0055114,GO:0016021,GO:0055085,GO:0022857
OG0004226	MC848=1+	O-methyltransferase,Winged helix-turn-helix transcription repressor DNA-binding	UM848_03627,UM848_07341,UM873_05871	GO:0008171,GO:0032259,GO:0016021,GO:0006629,GO:0019748,GO:0006508,GO:0030790,GO:0055085,GO:0046983,GO:0055114,GO:0004499,GO:0003677,GO:0004181,GO:0005509,GO:0050661,GO:0050660,GO:0008270,GO:0016829,GO:0008171,GO:0032259,GO:0016021,GO:0006629,GO:0019748,GO:0006508,GO:0055085,GO:0030790,GO:0046983,GO:0004499,GO:0055114,GO:0003677,GO:0004181,GO:0005509,GO:0050661,GO:0050660,GO:0008270,GO:0016829,GO:…
OG0004227	MC873=1+	S-adenosyl-L-methionine-dependent methyltransferase,tRNA (Uracil-5-)-methyltransferase TRM9	UM848_03646,UM873_05851,UM873_08408	GO:0008168,GO:0002098,GO:0005634,GO:0030488,GO:0005737,GO:0140101,GO:0016021,GO:0140326,GO:0000287,GO:0005524,GO:0016787,GO:0015914,GO:0016300,GO:0002098,GO:0005634,GO:0030488,GO:0005737,GO:0016021,GO:0140326,GO:0000287,GO:0005524,GO:0016787,GO:0015914,GO:0001300,GO:0035690,GO:0006448,GO:0016300,GO:0032259,GO:0002098,GO:0044260
OG0004228	MC873=1+	40S ribosomal protein S24	UM848_03759,UM873_09758,UM873_12366	GO:0003735,GO:0006412,GO:0005840
OG0004229	MC848=1+	Amino acid permease 2,GlpA, Glycerol-3-phosphate dehydrogenase	UM848_03779,UM848_10648,UM873_07721	GO:0008270,GO:0006412,GO:0005840,GO:0003735,GO:1990904,GO:0003723,GO:0005829,GO:0003887,GO:0003677,GO:0004672,GO:0071897,GO:0006260,GO:0006468,GO:0007165,GO:0008270,GO:0006412,GO:0005840,GO:0003735,GO:1990904,GO:0003723,GO:0005829,GO:0003887,GO:0016021,GO:0003677,GO:0004672,GO:0051536,GO:0071897,GO:0006260,GO:0006468,GO:0007165,GO:0008270,GO:0006412,GO:0005840,GO:0003735,GO:1990904,GO:0003723,GO:…
OG0004230	MC873=1+	LysM domain-containing protein (Fragment),Thiamine biosynthetic bifunctional enzyme	UM848_03816,UM873_07758,UM873_15374	GO:0016021
OG0004231	MC848=1+	Mitochondrial LSU ribosomal protein L44	UM848_03887,UM848_04946,UM873_03995	GO:0005762,GO:0003735
OG0004232	MC848=1+	60S acidic ribosomal protein P0	UM848_03900,UM848_12616,UM873_08782	GO:0042254,GO:0005840,GO:0070180,GO:0003735,GO:0002181,GO:0022618,GO:0005829,GO:0016829,GO:0070925,GO:1990904,GO:0016021
OG0004233	MC848=1+	Unknown protein	UM848_03936,UM848_08779,UM873_05422
OG0004234	MC848=1+	Unknown protein	UM848_03958,UM848_08800,UM873_05443	GO:0016021
OG0004235	MC848=1+	Unknown protein	UM848_03977,UM848_11136,UM873_06783	GO:0008168,GO:0032259,GO:0016021,GO:0016787
OG0004236	MC873=1+	Cytochrome b561 domain-containing protein (Fragment)	UM848_04151,UM873_02564,UM873_14257	GO:0055114,GO:0016021,GO:0055114,GO:0016021,GO:0048037,GO:0003824
OG0004237	MC848=1+	RBR-type E3 ubiquitin transferase	UM848_04166,UM848_06181,UM873_09869	GO:0004842,GO:0016567,GO:0000151,GO:0046872,GO:0005737,GO:0016021,GO:0031624,GO:0061659,GO:0004386,GO:0032436,GO:0016301,GO:0003676,GO:0006511,GO:0016310,GO:0004842,GO:0016567,GO:0000151,GO:0046872,GO:0005737,GO:0031624,GO:0061659,GO:0004386,GO:0016872,GO:0032436,GO:0016301,GO:0003676,GO:0006511,GO:0016310,GO:0004842,GO:0016567,GO:0000151,GO:0046872,GO:0005737,GO:0031624,GO:0061659,GO:0004386,GO:…
OG0004238	MC848=1+	Metallo-dependent phosphatase,Phosphodiesterase/alkaline phosphatase phoD	UM848_04167,UM848_06182,UM873_02548	GO:0003993,GO:0016311,GO:0016592,GO:0046872,GO:0055114,GO:0006357,GO:0016491,GO:0003712,GO:0016021,GO:0003993,GO:0016311,GO:0016592,GO:0046872,GO:0055114,GO:0006357,GO:0016491,GO:0003712,GO:0016021,GO:0055085,GO:0003993,GO:0016311,GO:0016592,GO:0046872,GO:0055114,GO:0006357,GO:0016491,GO:0004035,GO:0003712,GO:0016021,GO:0055085
OG0004239	MC848=1+	Unknown protein	UM848_04272,UM848_04466,UM873_02425	GO:0016021
OG0004240	MC848=1+	Rna splicing factor	UM848_04287,UM848_04452,UM873_02440	GO:0006397,GO:0005634,GO:0003723,GO:0020037,GO:0046872,GO:0016021,GO:0016491,GO:0004721,GO:0055114,GO:0006470,GO:0008610
OG0004241	MC848=1+	Glycosylphosphatidylinositol anchor N-acetylglucosamine transferase,Phosphatidylinositol:UDP-GlcNAc transferase subunit PIG-A	UM848_04317,UM848_04421,UM873_02471	GO:0006506,GO:0017176,GO:0005783,GO:0016021,GO:0008080,GO:0000506
OG0004242	MC848=1+	AAA domain-containing protein,P-loop containing nucleoside triphosphate hydrolase protein (Fragment),Putative atpase aaa-type core	UM848_04324,UM848_06003,UM873_07233	GO:0005524,GO:0005524,GO:0016021,GO:0016787
OG0004243	MC848=1+	Lipocalin conserved site	UM848_04414,UM848_04543,UM873_11655	GO:0016021
OG0004244	MC848=1+	Unknown protein	UM848_04514,UM848_13397,UM873_12929
OG0004245	MC848=1+	Mannan endo-1,6-alpha-mannosidase	UM848_04633,UM848_05297,UM873_03607	GO:0008496,GO:0016052,GO:0016021,GO:0009272,GO:0008496,GO:0016052,GO:0016021,GO:0009272,GO:0004100,GO:0006031,GO:0008168,GO:0016712,GO:0048037,GO:0016614,GO:0032259,GO:0005506,GO:0046906,GO:0055114,GO:0000166,GO:0043168
OG0004246	MC848=1+	MFS sugar transporter,Similar to MFS sugar transporter	UM848_04809,UM848_09128,UM873_03753	GO:0008643,GO:0022857,GO:0016021,GO:0055085,GO:0000981,GO:0008270,GO:0005634,GO:0006357,GO:0008643,GO:0022857,GO:0016021,GO:0055085,GO:0031226,GO:0000981,GO:0005634,GO:0006357,GO:0008270,GO:0015672,GO:0008643,GO:0022857,GO:0016021,GO:0055085,GO:0031226,GO:0000981,GO:0005634,GO:0006357,GO:0015672,GO:0008270
OG0004247	MC848=1+	Integral membrane protein,Unknown protein	UM848_05043,UM848_11551,UM873_10933	GO:0016021
OG0004248	MC848=1+	MFS allantoate transporter	UM848_05092,UM848_06578,UM873_09720	GO:0055085,GO:0016021,GO:0015124,GO:0071916,GO:0031176,GO:0015719,GO:0005634,GO:0005886,GO:0042938,GO:0042939,GO:0000981,GO:0045493,GO:0008270,GO:0006357,GO:0055085,GO:0016021,GO:0015124,GO:0071916,GO:0031176,GO:0015719,GO:0005886,GO:0042938,GO:0005634,GO:0042939,GO:0045493,GO:0000981,GO:0008270,GO:0003677,GO:0006357,GO:0006351,GO:0055085,GO:0016021,GO:0015124,GO:0071916,GO:0031176,GO:0015719,GO:…
OG0004249	MC848=1+	NAD(P)-binding Rossmann-fold containing protein	UM848_05195,UM848_07706,UM873_06148	GO:0016021,GO:0016021,GO:0016787
OG0004250	MC873=1+	Unknown protein	UM848_05235,UM873_03076,UM873_06109
OG0004251	MC848=1+	LITAF domain-containing protein (Fragment)	UM848_05244,UM848_07658,UM873_03085	GO:0016021
OG0004252	MC873=1+	Dynactin subunit 5	UM848_05262,UM873_03103,UM873_13193	GO:0004519,GO:0090305,GO:0016021,GO:0042626,GO:0055085,GO:0016887,GO:0005524,GO:0016740
OG0004253	MC848=1+	Alpha/beta-hydrolase,Carboxylesterase NlhH,Esterase lipase	UM848_05301,UM848_11893,UM873_10494	GO:0016787,GO:0006182,GO:0016021,GO:0060395,GO:0005634,GO:0031177,GO:0006805,GO:0009056,GO:0004383,GO:0016740,GO:0006464,GO:0042301,GO:0016311,GO:0140096,GO:0005524,GO:0035556,GO:0016491,GO:0016310,GO:0055114,GO:0016787,GO:0009056,GO:0016021
OG0004254	MC873=1+	Disulfide-bond oxidoreductase YfcG	UM848_05342,UM873_01955,UM873_12490	GO:0016740,GO:0035444,GO:0005887,GO:0015099,GO:0019722,GO:0045131,GO:0000398,GO:0046872,GO:0016787,GO:0016740,GO:0035444,GO:0005887,GO:0019722,GO:0015099,GO:0046872,GO:0016787
OG0004255	MC873=1+	Nuclear polyadenylated rna-binding protein nab2,Related to nuclear poly(A)-binding protein	UM848_05343,UM873_01954,UM873_12489	GO:1900364,GO:0008143,GO:0005634,GO:0043488,GO:0005737,GO:0046872,GO:0016021,GO:0070818,GO:0016634,GO:0008168,GO:0008061,GO:0016810,GO:0006779,GO:0055114,GO:0032259,GO:0005975,GO:1900364,GO:0008143,GO:0043488
OG0004256	MC873=1+	MFS monosaccharide transporter,Unknown protein	UM848_05345,UM873_01952,UM873_12487	GO:0022857,GO:0055085,GO:0016021,GO:0008643,GO:0031226,GO:0005634,GO:0015798,GO:0015672,GO:0008270,GO:0006351,GO:0016740,GO:0003677,GO:0022857,GO:0055085,GO:0016021,GO:0008643,GO:0031226,GO:0015672,GO:0016740,GO:0022857,GO:0055085,GO:0016021,GO:0031226,GO:0008643,GO:0015672
OG0004257	MC873=1+	Astacin domain-containing protein	UM848_05369,UM873_00975,UM873_01928	GO:0004222,GO:0006508
OG0004258	MC873=1+	DNA polymerase epsilon subunit C,Histone-fold-containing protein (Fragment),Histone-like transcription factor and archaeal histone	UM848_05431,UM873_06225,UM873_10232	GO:0046982,GO:0005634,GO:0046982,GO:0005634,GO:0022900,GO:0008121,GO:0051537,GO:0016020,GO:0046982,GO:0005634,GO:0070869,GO:0042575,GO:0005694,GO:0070013
OG0004259	MC848=1+	Bifunctional solanapyrone synthase	UM848_05440,UM848_11526,UM873_10224	GO:0071949,GO:0055114,GO:0005634,GO:0006357,GO:0016491,GO:0016021,GO:0000981,GO:0008270,GO:0003777,GO:0007018,GO:0008017,GO:0016887,GO:0005524
OG0004260	MC873=1+	Unknown protein	UM848_05505,UM873_09128,UM873_10542
OG0004261	MC848=1+	MFS transporter,Related to FMO1 Flavin-containing monooxygenase	UM848_05559,UM848_11162,UM873_04220	GO:0004499,GO:0055114,GO:0050661,GO:0050660,GO:0055085,GO:0016021,GO:0047429,GO:0022857
OG0004262	MC873=1+	Alternative splicing regulator,Transformer-SR ribonucleoprotein recognition motif containing protein,Transformer-sr ribonucleo	UM848_05591,UM873_04110,UM873_04188	GO:0003723,GO:0003723,GO:0048026,GO:0005634,GO:1990904,GO:0008233,GO:0046872,GO:0016021,GO:0006508
OG0004263	MC848=1+	Stc1 domain-containing protein (Fragment)	UM848_05638,UM848_14142,UM873_04577
OG0004264	MC848=1+	Putative short-chain dehydrogenase reductase,Short chain dehydrogenase/reductase family oxidoreductase	UM848_05644,UM848_14804,UM873_04583	GO:0016491,GO:0055114,GO:0016021,GO:0004674,GO:0006468,GO:0008080,GO:0016126,GO:0004802,GO:0050660,GO:0022857,GO:0003723,GO:0055085,GO:0016491,GO:0055114,GO:0016021,GO:0016126,GO:0004802,GO:0004674,GO:0006468,GO:0050660,GO:0008080,GO:0055085,GO:0003723,GO:0022857
OG0004265	MC873=1+	Unknown protein	UM848_05703,UM873_04522,UM873_14519
OG0004266	MC848=1+	Elongation factor 1-alpha,Translation elongation factor EF-1 alpha	UM848_05704,UM848_08924,UM873_04521	GO:0003746,GO:0006414,GO:0003924,GO:0005525,GO:0003746,GO:0006414,GO:0005737,GO:0043231,GO:0003924,GO:0005525
OG0004267	MC873=1+	C2 calcium-dependent membrane targeting,Unknown protein	UM848_05812,UM873_04873,UM873_06043	GO:0008237,GO:0006508,GO:0005524
OG0004268	MC848=1+	Unknown protein	UM848_05829,UM848_08264,UM873_04856
OG0004269	MC848=1+	Unknown protein	UM848_05841,UM848_13202,UM873_12341
OG0004270	MC873=1+	Sterigmatocystin biosynthesis monooxygenase stcW	UM848_05857,UM873_04829,UM873_06089	GO:0004499,GO:0055114,GO:0045461,GO:0050661,GO:0050660
OG0004271	MC848=1+	Succinyl-CoA--L-malate CoA-transferase beta subunit	UM848_05888,UM848_08524,UM873_05751	GO:0008410,GO:0006351,GO:0005634,GO:0004499,GO:0006357,GO:0050661,GO:0016021,GO:0008270,GO:0000981,GO:0050660,GO:0003677,GO:0055114
OG0004272	MC873=1+	PQ loop repeat protein,Unknown protein	UM848_05954,UM873_04901,UM873_13269	GO:0016021
OG0004273	MC873=1+	Unknown protein	UM848_06004,UM873_03274,UM873_07234
OG0004274	MC873=1+	MFS general substrate transporter,Unknown protein	UM848_06035,UM873_01088,UM873_14746	GO:0055085,GO:0016021,GO:0022857,GO:0000981,GO:0008270,GO:0006357,GO:0005634,GO:0006351,GO:0003677,GO:0003824
OG0004275	MC873=1+	C2H2-type domain-containing protein,DNA binding	UM848_06063,UM873_01345,UM873_05701	GO:0006351,GO:0008270,GO:0005634,GO:0003677,GO:0000785,GO:0000981,GO:0070013,GO:0005096,GO:0005509,GO:0017111,GO:0005524,GO:0000122,GO:0045944,GO:0043547,GO:0006351,GO:0008270,GO:0005634,GO:0003677,GO:0000785,GO:0000981,GO:0070013,GO:0005096,GO:0016021,GO:0005509,GO:0017111,GO:0005524,GO:0000122,GO:0045944,GO:0043547,GO:0006351,GO:0008270,GO:0005634,GO:0003677,GO:0016021,GO:0000981,GO:0000785,GO:…
OG0004276	MC873=1+	Unknown protein	UM848_06072,UM873_01354,UM873_02886
OG0004277	MC848=1+	PNPLA domain-containing protein (Fragment),PNPLA domain-containing protein	UM848_06143,UM848_09076,UM873_07052	GO:0016042,GO:0016787,GO:0009116,GO:0016042,GO:0016787,GO:0016021,GO:0043531,GO:0003676
OG0004278	MC848=1+	Na+/H+ antiporter,Unknown protein	UM848_06161,UM848_10239,UM873_04626	GO:0015299,GO:1902600,GO:0016021,GO:0005623,GO:0005758,GO:0005886,GO:0030007,GO:0035725,GO:0015491,GO:0015081,GO:0004523,GO:0003873,GO:0090502,GO:0004017,GO:0006172,GO:0006000,GO:0003676,GO:0046940,GO:0046835,GO:0005524
OG0004279	MC873=1+	Unknown protein	UM848_06302,UM873_01773,UM873_04938
OG0004280	MC848=1+	Short chain dehydrogenase,Unknown protein	UM848_06358,UM848_07190,UM873_05013	GO:0004672,GO:0006468,GO:0016021,GO:0071470,GO:0016491,GO:0030151,GO:0042128,GO:0005524,GO:0055114,GO:0005506,GO:0020037,GO:0016787,GO:0030638,GO:0016787,GO:0046416,GO:0005829,GO:0006468,GO:0003884,GO:0006152,GO:0016021,GO:0050660,GO:0071470,GO:0004672,GO:0042128,GO:0055114,GO:0008942,GO:0005524,GO:0051537,GO:0050661,GO:0020037
OG0004281	MC873=1+	Inosine-uridine preferring nucleoside hydrolase	UM848_06359,UM873_05012,UM873_05800	GO:0016787,GO:0006508,GO:0140096,GO:0016787,GO:0046416,GO:0005829,GO:0006508,GO:0016021,GO:0003884,GO:0006152,GO:0140096,GO:0050660,GO:0006298,GO:0030983,GO:0042128,GO:0008942,GO:0055114,GO:0051537,GO:0050661,GO:0005524,GO:0020037,GO:0016773,GO:0016301,GO:0006468
OG0004282	MC848=1+	UBA domain-containing protein	UM848_06361,UM848_07192,UM873_05010
OG0004283	MC848=1+	Tautomerase enzyme	UM848_06407,UM848_06527,UM873_05080	GO:0016853,GO:0055085,GO:0016021,GO:0006725,GO:0016853,GO:0055085,GO:0016021,GO:0016829
OG0004284	MC848=1+	Chlorophyll synthesis pathway protein BchC	UM848_06470,UM848_06544,UM873_12017	GO:0008270,GO:0055114,GO:0016021,GO:0016491,GO:0034079,GO:0055085,GO:0022857,GO:0051287,GO:0008270,GO:0055114,GO:0071821,GO:0016491,GO:0006004,GO:0046982,GO:0004560,GO:0016021,GO:0005524
OG0004285	MC848=1+	Unknown protein	UM848_06490,UM848_09735,UM873_11998
OG0004286	MC873=1+	Amidase domain-containing protein (Fragment),Amidase signature enzyme	UM848_06539,UM873_05069,UM873_12238	GO:0004040,GO:0016021,GO:0043864
OG0004287	MC873=1+	SGL domain-containing protein (Fragment)	UM848_06576,UM873_09722,UM873_11707	GO:0016021
OG0004288	MC848=1+	Unknown protein	UM848_06643,UM848_09220,UM873_07198
OG0004289	MC873=1+	Regulator of volume decrease after cellular swelling-domain-containing protein,Unknown protein	UM848_06660,UM873_07179,UM873_07688
OG0004290	MC873=1+	Amino acid permease,Amino acid transporter	UM848_06747,UM873_05963,UM873_13262	GO:0022857,GO:0055085,GO:0016021,GO:0016705,GO:0004497,GO:0005506,GO:0055114,GO:0020037,GO:0016310,GO:0016301
OG0004291	MC848=1+	Unknown protein	UM848_06924,UM848_07112,UM873_06019	GO:0016021
OG0004292	MC848=1+	Actin cytoskeleton-regulatory complex protein sla1	UM848_06926,UM848_07114,UM873_06017	GO:0043130,GO:0006897,GO:0030479,GO:0030674,GO:0042802,GO:0008092,GO:0010008,GO:0005886,GO:0043130,GO:0006897,GO:0030479,GO:0030674,GO:0042802,GO:0008092,GO:0010008,GO:0055085,GO:0005886,GO:0016021
OG0004293	MC848=1+	Structural constituent of ribosome	UM848_06956,UM848_14595,UM873_13997	GO:0015934,GO:0003735,GO:0006412,GO:0016874,GO:0003729,GO:0051087,GO:0022626,GO:0016740,GO:0017148,GO:0015934,GO:0003735,GO:0006412,GO:0016874,GO:0051087,GO:0003729,GO:0016740,GO:0022626,GO:0017148,GO:0015934,GO:0003735,GO:0006412,GO:0016874,GO:0051087,GO:0003729,GO:0022626,GO:0016740,GO:0017148
OG0004294	MC873=1+	RNB domain-containing protein (Fragment)	UM848_06974,UM873_01653,UM873_05686	GO:0004540,GO:0090501,GO:0000932,GO:0000178,GO:0003723,GO:0016796,GO:0008408,GO:0004540,GO:0090501,GO:0000932,GO:0000178,GO:0003723,GO:0016796,GO:0008408,GO:0006402
OG0004295	MC873=1+	Tetratricopeptide repeat protein 1	UM848_06975,UM873_01652,UM873_05685	GO:0016973,GO:0005643,GO:0017022,GO:0005516,GO:0003779,GO:0045735,GO:0003743,GO:0005509,GO:0005085,GO:0030478,GO:0033290,GO:0016282,GO:0005852,GO:0043197,GO:0005884,GO:0019534,GO:0014069,GO:0004842,GO:0004830,GO:0043025,GO:0008047,GO:0004571,GO:0005524,GO:0006936,GO:0001732,GO:0032092,GO:0006940,GO:0004181,GO:0051017,GO:0016020,GO:0008270,GO:0015630,GO:0003774,GO:0044877,GO:0010494,GO:0030016,GO:…
OG0004296	MC873=1+	ESSS subunit of NADH:ubiquinone oxidoreductase complex I,NADH-ubiquinone oxidoreductase	UM848_06977,UM873_01651,UM873_05684	GO:0016021,GO:0007034,GO:0017116,GO:0033567,GO:0017108,GO:0005634,GO:0032508,GO:0008270,GO:0003677,GO:0006351
OG0004297	MC873=1+	Arginase/deacetylase	UM848_06978,UM873_01650,UM873_05683	GO:0016813,GO:0016021,GO:0046872
OG0004298	MC873=1+	SUZ domain-containing protein 1	UM848_06979,UM873_01649,UM873_05682	GO:0016813,GO:0006629,GO:0016021,GO:0055114,GO:0006353,GO:0046872,GO:0008081,GO:0051287,GO:0016616,GO:0008186,GO:0004386,GO:0003723,GO:0005524,GO:0016813,GO:0055114,GO:0046872,GO:0051287,GO:0016616
OG0004299	MC873=1+	Invertase 2,Unknown protein	UM848_06980,UM873_01648,UM873_05681
OG0004300	MC873=1+	Related to human band 3 anion transport protein	UM848_06981,UM873_01647,UM873_05680	GO:0005452,GO:0015698,GO:0016021
OG0004301	MC873=1+	Alpha/beta-hydrolase	UM848_06982,UM873_01646,UM873_05679	GO:0016787
OG0004302	MC873=1+	Unknown protein	UM848_06983,UM873_01645,UM873_05678
OG0004303	MC873=1+	Sterol desaturase	UM848_06984,UM873_01644,UM873_05677	GO:0005506,GO:0008610,GO:0016021,GO:0016491,GO:0055114
OG0004304	MC873=1+	Ribosome biogenesis	UM848_06985,UM873_01643,UM873_05676	GO:0003723,GO:0001503,GO:1990904,GO:0007155,GO:0005634,GO:0003723,GO:0001503,GO:1990904,GO:0007155,GO:0005634,GO:0051252
OG0004305	MC873=1+	Cytochrome b5 heme-binding domain-containing protein (Fragment)	UM848_06986,UM873_01642,UM873_05675	GO:0016021,GO:0016831,GO:0006520,GO:0016021,GO:0051287,GO:0030170,GO:0012505,GO:0016616,GO:0055114,GO:0016831,GO:0006520,GO:0016021,GO:0051287,GO:0030170,GO:0016616,GO:0055114
OG0004306	MC873=1+	Probable fluconazole resistance protein	UM848_06987,UM873_01641,UM873_05674	GO:0055085,GO:0016021
OG0004307	MC873=1+	Mismatch repair protein 5	UM848_06988,UM873_01640,UM873_05673	GO:0030983,GO:0006298,GO:0005853,GO:0000228,GO:0005524,GO:0016021,GO:0004096,GO:0006810,GO:0003746,GO:0007131,GO:0008094,GO:0020037,GO:0006979,GO:0006414,GO:0098869,GO:0055114,GO:0030983,GO:0006298,GO:0005853,GO:0005634,GO:0016021,GO:0005524,GO:0004096,GO:0006810,GO:0003746,GO:0007131,GO:0008094,GO:0020037,GO:0006979,GO:0006414,GO:0098869,GO:0055114
OG0004308	MC873=1+	Transmembrane protein 32	UM848_06989,UM873_01639,UM873_05672	GO:0016021
OG0004309	MC873=1+	Heat shock protein 78, mitochondrial	UM848_06990,UM873_01638,UM873_05671	GO:0005524
OG0004310	MC873=1+	Translation elongation factor 1 subunit beta	UM848_06991,UM873_01637,UM873_05670	GO:0005853,GO:0003746,GO:0006414,GO:0000811,GO:0005829,GO:0005085,GO:0030983,GO:0005524,GO:0005840,GO:0016021,GO:1990145,GO:0032232,GO:0016740,GO:0006449,GO:0006298,GO:0006260,GO:0005853,GO:0003746,GO:0006414,GO:0005829,GO:0005840,GO:0005085,GO:0016021,GO:0030983,GO:0005524,GO:1990145,GO:0032232,GO:0016740,GO:0006449,GO:0006298,GO:0005853,GO:0003746,GO:0006414,GO:0005829,GO:0016021,GO:0005085,GO:…
OG0004311	MC873=1+	acidPPc domain-containing protein (Fragment)	UM848_06992,UM873_01636,UM873_05669	GO:0016021,GO:0008195,GO:0055114,GO:0016887,GO:0016311,GO:0016491,GO:0005524
OG0004312	MC873=1+	Nuclear mrna splicing factor-associated	UM848_06993,UM873_01635,UM873_05668	GO:0000398,GO:0003723,GO:0005684,GO:0005686,GO:0035091,GO:0005874,GO:0005200,GO:0003924,GO:0005525,GO:0007017,GO:0007010,GO:0016021,GO:0005737,GO:0072488,GO:0006414,GO:0008519,GO:0006468,GO:0090079,GO:0004672,GO:0005524,GO:0000398,GO:0003723,GO:0005684,GO:0005874,GO:0005686,GO:0035091,GO:0005200,GO:0003924,GO:0005525,GO:0007017,GO:0007010,GO:0016021,GO:0005737,GO:0072488,GO:0006414,GO:0008519,GO:…
OG0004313	MC873=1+	Platelet-activating factor acetylhydrolase	UM848_06994,UM873_01634,UM873_05667	GO:0003847,GO:0016042,GO:0016021,GO:0004809,GO:0080030,GO:0030488,GO:0000049
OG0004314	MC873=1+	Unknown protein	UM848_06995,UM873_01633,UM873_05666
OG0004315	MC873=1+	Ammonium transporter	UM848_06996,UM873_01632,UM873_05665	GO:0008519,GO:0072488,GO:0016021,GO:0031226,GO:0005275,GO:0015101,GO:0015843,GO:0019740
OG0004316	MC873=1+	Coiled-coil domain-containing protein 25	UM848_06997,UM873_01631,UM873_05664	GO:0043625,GO:0003887,GO:0071897,GO:0006260
OG0004317	MC873=1+	3-ketodihydrosphingosine reductase tsc10,3-ketosphinganine reductase-like protein	UM848_06998,UM873_01630,UM873_05663	GO:0006666,GO:0047560,GO:0016021,GO:0006687,GO:0030148,GO:0005789,GO:0005783,GO:0055114,GO:0016021,GO:0006666,GO:0047560,GO:0030148,GO:0005789,GO:0030170,GO:0005783,GO:0055114
OG0004318	MC873=1+	Alpha/beta-hydrolase	UM848_06999,UM873_01629,UM873_05662	GO:0016787,GO:0055114,GO:0016021,GO:0010181,GO:0016491,GO:0016740
OG0004319	MC873=1+	Cis-stilbene-oxide hydrolase	UM848_07001,UM873_01627,UM873_05660	GO:0033961,GO:0005840,GO:0016746,GO:0016021
OG0004320	MC873=1+	Esterase, SGNH hydrolase-type	UM848_07002,UM873_01626,UM873_05659	GO:0016788,GO:0006629,GO:0005634,GO:0009405,GO:0016021,GO:0006325,GO:0004436,GO:0004222,GO:0006508,GO:0006351,GO:0003677,GO:0006355
OG0004321	MC873=1+	Matrin-type domain-containing protein	UM848_07003,UM873_01625,UM873_05658	GO:0000398,GO:0008270,GO:0005634,GO:0003676,GO:0005618,GO:0005199,GO:0010181,GO:0016491,GO:0055114,GO:0000398,GO:0008270,GO:0005634,GO:0003676,GO:0005618,GO:0010181,GO:0005199,GO:0016021,GO:0016491,GO:0055114
OG0004322	MC873=1+	DNA ligase	UM848_07004,UM873_01624,UM873_05657	GO:0051103,GO:0003910,GO:0071897,GO:0006260,GO:0006310,GO:0003677,GO:0005524,GO:0003779
OG0004323	MC873=1+	Caffeine-induced death protein 2	UM848_07005,UM873_01623,UM873_05656	GO:0016021
OG0004324	MC873=1+	Ubiquitin-conjugating enzyme E2 S-C,Unknown protein	UM848_07006,UM873_01622,UM873_05655	GO:0005524,GO:0000209,GO:0005634,GO:0006511,GO:0016021,GO:1990426,GO:0016740,GO:0031418,GO:0000724,GO:0016705,GO:0005506,GO:0016874,GO:0055114,GO:0000150,GO:0003697,GO:0003690,GO:0140096,GO:0008094,GO:0004497,GO:0016829,GO:0020037,GO:0030071,GO:0010498
OG0004325	MC873=1+	TATA element modulatory factor	UM848_07007,UM873_01621,UM873_05654
OG0004326	MC873=1+	Unknown protein	UM848_07008,UM873_01620,UM873_05653	GO:0003676,GO:0006355,GO:0005634,GO:0046872,GO:0070013,GO:0043232,GO:0003700
OG0004327	MC873=1+	Unknown protein	UM848_07009,UM873_01619,UM873_05652
OG0004328	MC873=1+	Pre-mRNA-splicing factor clf1	UM848_07010,UM873_01618,UM873_05651	GO:0006396,GO:0071008,GO:0003688,GO:0071012,GO:0003682,GO:0071007,GO:0000974,GO:0071004,GO:0000785,GO:0006270,GO:0022618,GO:0016071,GO:0006396,GO:0071008,GO:0003688,GO:0071012,GO:0003682,GO:0071007,GO:0000974,GO:0071004,GO:0006270,GO:0000785,GO:0022618,GO:0016071
OG0004329	MC873=1+	Ankyrin repeat-containing protein	UM848_07011,UM873_01617,UM873_05650	GO:0008168,GO:0032259,GO:0016021,GO:0003676
OG0004330	MC873=1+	Glucose galactose transporter,Putative glucose galactose transporter protein	UM848_07012,UM873_01616,UM873_05649	GO:0055085,GO:0016021
OG0004331	MC873=1+	EntF, Non-ribosomal peptide synthetase	UM848_07013,UM873_01615,UM873_05648
OG0004332	MC873=1+	Tartrate dehydrogenase decarboxylase	UM848_07014,UM873_01614,UM873_05647	GO:0051287,GO:0055114,GO:0016616,GO:0090305,GO:0000287,GO:0005975,GO:0016787,GO:0051287,GO:0055114,GO:0016616,GO:0090305,GO:0000287,GO:0016787
OG0004333	MC873=1+	Hybrid signal transduction histidine kinase H	UM848_07015,UM873_01613,UM873_05646	GO:0000155,GO:0023014,GO:0000160,GO:0000155,GO:0023014,GO:0000160,GO:0003723,GO:0016491,GO:0046872,GO:0018106,GO:0055114
OG0004334	MC873=1+	Unknown protein	UM848_07016,UM873_01612,UM873_05645	GO:0009408,GO:0008320,GO:0005789,GO:0045047,GO:0006612,GO:0016021,GO:0071806
OG0004335	MC873=1+	Calcium-channel protein cch1	UM848_07017,UM873_01611,UM873_05644	GO:0005245,GO:0005891,GO:0034765,GO:0005509,GO:0070588,GO:0005509,GO:0005891,GO:0034765,GO:0005245,GO:0070588
OG0004336	MC873=1+	Asp Glu hydantoin racemase	UM848_07018,UM873_01610,UM873_05643	GO:0000930,GO:0031122,GO:0003924,GO:0007020,GO:0005525,GO:0005874,GO:0036361,GO:0005739,GO:0016021,GO:0006810,GO:0006807,GO:0045184,GO:0046872,GO:0036361,GO:0000930,GO:0031122,GO:0007020,GO:0005874,GO:0003924,GO:0005525,GO:0006807,GO:0005739,GO:0006810,GO:0016021,GO:0045184,GO:0036348,GO:0046872,GO:0036361,GO:0006807,GO:0000930,GO:0015031,GO:0005739,GO:0005874,GO:0036348,GO:0046872,GO:0031122,GO:…
OG0004337	MC873=1+	Unknown protein	UM848_07019,UM873_01609,UM873_05642
OG0004338	MC873=1+	Pumilio domain-containing	UM848_07020,UM873_01608,UM873_05641	GO:0003723,GO:0005730,GO:0016021,GO:0003723,GO:0006417,GO:0005730,GO:0016021
OG0004339	MC873=1+	DUF862 domain-containing protein (Fragment)	UM848_07022,UM873_01607,UM873_05639
OG0004340	MC873=1+	Acetyltransf-3 multi-domain protein	UM848_07025,UM873_01606,UM873_05637
OG0004341	MC873=1+	Carboxymethylenebutenolidase	UM848_07026,UM873_01605,UM873_05636	GO:0030638,GO:0016787,GO:0016021,GO:0004605,GO:0016024,GO:0030245,GO:0030151,GO:0016491,GO:0042128,GO:0055114,GO:0055085,GO:0030638,GO:0016787,GO:0016021,GO:0004605,GO:0016024,GO:0030245,GO:0030151,GO:0071949,GO:0016491,GO:0042128,GO:0020037,GO:0055114,GO:0055085
OG0004342	MC873=1+	MFS general substrate transporter	UM848_07027,UM873_01604,UM873_05635	GO:0055085,GO:0016021,GO:0008519,GO:0003924,GO:0005525,GO:0005886,GO:0046713,GO:0015696,GO:0007165,GO:0055085,GO:0016021,GO:0008519,GO:0005886,GO:0046713,GO:0015696
OG0004343	MC873=1+	p-loop containing nucleoside triphosphate hydrolase	UM848_07028,UM873_01603,UM873_05634	GO:0005525,GO:0016192,GO:0005794,GO:0015031,GO:0005886,GO:0016021,GO:0034613,GO:0046907,GO:0032259,GO:0003779,GO:0016787,GO:0008168
OG0004344	MC873=1+	RNA polymerase-associated protein LEO1	UM848_07029,UM873_01602,UM873_05633	GO:0016593,GO:0006368,GO:0016570
OG0004345	MC873=1+	Maintenance of ploidy protein mob2	UM848_07030,UM873_01601,UM873_05632	GO:0016301,GO:0016310
OG0004346	MC873=1+	Phenylacetate hydroxylase	UM848_07031,UM873_01600,UM873_05631	GO:0016705,GO:0055114,GO:0016021,GO:0005506,GO:0020037,GO:0072339,GO:0042316,GO:0017000,GO:0010124,GO:0004497,GO:0044550,GO:0072330,GO:0044272,GO:1901362,GO:1901566
OG0004347	MC873=1+	Fumarylacetoacetase	UM848_07032,UM873_01599,UM873_05630	GO:0004334,GO:0006572,GO:0000786,GO:0006559,GO:0046872,GO:0005634,GO:0000981,GO:0003677,GO:0005737,GO:1902000,GO:0006334,GO:0006357,GO:0009073,GO:0006572,GO:0004334,GO:0000786,GO:0006559,GO:0046872,GO:0005634,GO:0000981,GO:0003677,GO:0005737,GO:1902000,GO:0006334,GO:0006357,GO:0009073
OG0004348	MC873=1+	Homogentisate-dioxygenase	UM848_07033,UM873_01598,UM873_05629	GO:0004411,GO:1902222,GO:0005737,GO:0006570,GO:0006558,GO:0009074,GO:0042737,GO:0004435,GO:0004334,GO:0046983,GO:0016705,GO:0005506,GO:0020037,GO:0055114,GO:0006629,GO:0035556,GO:0004411,GO:1902222,GO:0005737,GO:0006570,GO:0006558,GO:0009074,GO:0042737,GO:0004435,GO:0055114,GO:0006629,GO:0035556,GO:0004411,GO:1902222,GO:0006570,GO:0006558,GO:0009074,GO:0042737,GO:0004435,GO:0055114,GO:0006629,GO:…
OG0004349	MC873=1+	Solute carrier family 40 protein (Fragment)	UM848_07034,UM873_01597,UM873_05628	GO:0005381,GO:0034755,GO:0016021
OG0004350	MC873=1+	Phd finger domain	UM848_07035,UM873_01596,UM873_05627	GO:0046872,GO:0005576,GO:0032774,GO:0034220,GO:0005634,GO:0050525,GO:0005216,GO:0003899,GO:0016021,GO:0003677,GO:0046872,GO:0032774,GO:0005576,GO:0005634,GO:0050525,GO:0003899,GO:0034220,GO:0016021,GO:0005216,GO:0003677
OG0004351	MC873=1+	PLCXc domain-containing protein (Fragment)	UM848_07036,UM873_01595,UM873_05626	GO:0008081,GO:0006629,GO:0016021,GO:0016747
OG0004352	MC873=1+	Unknown protein	UM848_07037,UM873_01594,UM873_05625	GO:0016747,GO:0016021,GO:0006629,GO:0055085,GO:0008081,GO:0022857
OG0004353	MC873=1+	Cytosolic Fe-S cluster assembly factor,Iron-sulfur cluster assembly associated protein Nar1	UM848_07038,UM873_01593,UM873_05624	GO:0016226,GO:0051539,GO:0016021,GO:0071949,GO:0046872
OG0004354	MC873=1+	Metallothionein-I gene transcription activator,Metallothionein-i gene transcription activator	UM848_07039,UM873_01592,UM873_05623	GO:0003899,GO:0006351,GO:0005736,GO:0005665,GO:0005666,GO:0008270,GO:0003677,GO:0003968,GO:0003887,GO:0005739,GO:0001172,GO:0016021,GO:0071897,GO:0006281,GO:0003899,GO:0006351,GO:0005736,GO:0005665,GO:0005666,GO:0008270,GO:0003677,GO:0003968,GO:0003887,GO:0016780,GO:0016021,GO:0016491,GO:0001172,GO:0005739,GO:0071897,GO:0006281,GO:0008654,GO:0055114,GO:0003899,GO:0006351,GO:0005736,GO:0005665,GO:…
OG0004355	MC873=1+	Serine threonine-protein kinase cot-1	UM848_07040,UM873_01591,UM873_05622	GO:0004674,GO:0006468,GO:0016021,GO:0005524,GO:0018209,GO:0035556
OG0004356	MC873=1+	Translational machinery component	UM848_07041,UM873_01590,UM873_05621	GO:0003735,GO:0006412,GO:0005840,GO:0000981,GO:0048027,GO:0070181,GO:0008270,GO:0051213,GO:0005759,GO:0098798,GO:0005634,GO:1990904,GO:0000028,GO:0006357,GO:0000462,GO:0055114
OG0004357	MC873=1+	TIM44 subunit of mitochondria import inner membrane translocase	UM848_07042,UM873_01589,UM873_05620	GO:0030150,GO:0051087,GO:0005743
OG0004358	MC873=1+	Nad dependent epimerase,p-loop containing nucleoside triphosphate hydrolase	UM848_07043,UM873_05741,UM873_13491	GO:0004347,GO:0016021,GO:0016021,GO:0042283,GO:0006490,GO:0006487,GO:0004571,GO:0005789,GO:0005783,GO:0016705,GO:0004497,GO:0005509,GO:0005506,GO:0020037,GO:0055085,GO:0055114,GO:0016021,GO:0042283,GO:0006490,GO:0006487,GO:0004571,GO:0005789,GO:0005783,GO:0016705,GO:0005509,GO:0004497,GO:0005506,GO:0020037,GO:0055085,GO:0055114
OG0004359	MC873=1+	Alpha-galactosidase	UM848_07044,UM873_05739,UM873_05740	GO:0052692,GO:0005975,GO:0005576,GO:0009505,GO:0016021,GO:0043231,GO:0006351,GO:0030248,GO:0018108,GO:0008270,GO:0004713,GO:0042803,GO:0012505,GO:0005102,GO:0003676,GO:0005737,GO:0015031,GO:0035556,GO:0005524,GO:0052692,GO:0005975,GO:0016021,GO:0000786,GO:0006421,GO:0000387,GO:0004816,GO:0046982,GO:0005634,GO:0016805,GO:0003924,GO:0005525,GO:0008237,GO:0003676,GO:0006508,GO:0005524,GO:0055114,GO:…
OG0004360	MC848=1+	Unknown protein	UM848_07089,UM848_15082,UM873_14937
OG0004361	MC848=1+	Unknown protein	UM848_07091,UM848_15084,UM873_14934
OG0004362	MC873=1+	FAD/FMN-containing isoamyl alcohol oxidase MreA,Unknown protein	UM848_07242,UM873_00018,UM873_06285	GO:0071949,GO:0055114,GO:0016491
OG0004363	MC848=1+	Signal transduction histidine kinase	UM848_07266,UM848_15231,UM873_05895	GO:0000160,GO:0043424,GO:0005634,GO:0009927,GO:0005737,GO:0004069,GO:0007231,GO:0030170,GO:0016310,GO:0006464,GO:0006520,GO:0009058
OG0004364	MC873=1+	Unknown protein	UM848_07296,UM873_05925,UM873_11408
OG0004365	MC848=1+	Unknown protein	UM848_07434,UM848_08123,UM873_06159
OG0004366	MC873=1+	Unknown protein	UM848_07478,UM873_04302,UM873_06203	GO:0000981,GO:0006357,GO:0005634,GO:0005524,GO:0016021,GO:0008270,GO:0016740
OG0004367	MC848=1+	Respiratory supercomplex factor 1, mitochondrial	UM848_07495,UM848_11651,UM873_13864	GO:0016021,GO:0097250,GO:0008270,GO:0010155,GO:0033617,GO:0000981,GO:0031966,GO:0003746,GO:0003924,GO:0005525,GO:0070125,GO:0016491,GO:0031300,GO:0070469,GO:0019866,GO:0005634,GO:0006357,GO:0055114,GO:0016021,GO:0097250,GO:0008270,GO:0033617,GO:0000981,GO:0031966,GO:0003746,GO:0003924,GO:0070125,GO:0005525,GO:0006357,GO:0016491,GO:0055114,GO:0031300,GO:0070469,GO:0019866,GO:0005634
OG0004368	MC848=1+	4HBT domain-containing protein (Fragment),4HBT domain-containing protein	UM848_07534,UM848_13993,UM873_07598	GO:0047617
OG0004369	MC848=1+	Unknown protein	UM848_07612,UM848_12223,UM873_13523
OG0004370	MC873=1+	Cytoplasmic tRNA 2-thiolation protein 2	UM848_07621,UM873_07562,UM873_13533	GO:0032447,GO:0000049,GO:0005737,GO:0034227,GO:0016779,GO:0002098,GO:0016783
OG0004371	MC848=1+	Unknown protein	UM848_07626,UM848_13724,UM873_07557
OG0004372	MC848=1+	Unknown protein	UM848_07638,UM848_13737,UM873_07545
OG0004373	MC848=1+	MFS domain-containing protein (Fragment),MFS general substrate transporter	UM848_07649,UM848_14028,UM873_12614	GO:0055085,GO:0016021,GO:0022857,GO:0055085,GO:0031224,GO:0022857
OG0004374	MC873=1+	DNA-directed RNA polymerase I and III polypeptide	UM848_07986,UM873_03914,UM873_08449	GO:0003899,GO:0006351,GO:0005736,GO:0046983,GO:0005666,GO:0003677,GO:0016787,GO:0005654,GO:0048703,GO:0042254,GO:0051216
OG0004375	MC848=1+	Unknown protein	UM848_08133,UM848_11788,UM873_10290	GO:0016021,GO:0016740,GO:0016787,GO:0016021,GO:0031297,GO:0016765,GO:0005634,GO:0006281,GO:0055085,GO:0016021,GO:0031297,GO:0016765,GO:0016787,GO:0005634,GO:0006281,GO:0055085
OG0004376	MC873=1+	Unknown protein	UM848_08169,UM873_04303,UM873_11508
OG0004377	MC848=1+	Ubiquitin carboxyl-terminal hydrolase	UM848_08177,UM848_10844,UM873_15198	GO:0036459,GO:0016579,GO:0005623,GO:0005737,GO:0006511,GO:0016021,GO:0003743,GO:0003924,GO:0005525,GO:0008270,GO:0010636,GO:0010992,GO:0004197,GO:0016301,GO:0006413,GO:0005515,GO:0016887,GO:0005524,GO:0016310,GO:0036459,GO:0016579,GO:0005623,GO:0005737,GO:0006511,GO:0016021,GO:0003743,GO:0003924,GO:0005525,GO:0008270,GO:0010636,GO:0010992,GO:0016301,GO:0004197,GO:0006413,GO:0005515,GO:0016887,GO:…
OG0004378	MC848=1+	Zincin	UM848_08178,UM848_10843,UM873_15199	GO:0006627,GO:0005759,GO:0004222,GO:0046872
OG0004379	MC848=1+	MICOS complex subunit	UM848_08179,UM848_10842,UM873_15200	GO:0042407,GO:0061617,GO:0044284
OG0004380	MC848=1+	ATPase family protein 2 protein,MARVEL domain-containing protein,Unknown protein	UM848_08180,UM848_10841,UM873_15201	GO:0016021
OG0004381	MC848=1+	Serine palmitoyl CoA transferase subunit LcbA	UM848_08181,UM848_10840,UM873_07926	GO:0030170,GO:0009058,GO:0016740
OG0004382	MC848=1+	Transcription factor Nrm1/Whi5	UM848_08182,UM848_10839,UM873_07925
OG0004383	MC848=1+	Mannose-binding lectin	UM848_08183,UM848_10838,UM873_07924	GO:0016780,GO:0008654,GO:0016020,GO:0030246
OG0004384	MC848=1+	Fatty acid synthase	UM848_08184,UM848_10837,UM873_07923	GO:0016021
OG0004385	MC848=1+	DNA repair protein (XPGC)/yeast Rad,Rad2 nuclease	UM848_08185,UM848_10836,UM873_07922	GO:0035312,GO:0006281,GO:0005634,GO:0090305,GO:0003677
OG0004386	MC848=1+	Translation machinery-associated protein 16	UM848_08186,UM848_10835,UM873_07921	GO:0005759,GO:0003896,GO:0006269
OG0004387	MC848=1+	Polynucleotide 5'-hydroxyl-kinase grc3	UM848_08187,UM848_10834,UM873_07920	GO:0005524,GO:0016310,GO:0005730,GO:0000448,GO:0000790,GO:0006363,GO:0016301,GO:0016021,GO:0016773,GO:0005524,GO:0016310,GO:0005730,GO:0000448,GO:0000790,GO:0016301,GO:0006363,GO:0097356,GO:0031934,GO:0031933,GO:0016773,GO:0005721,GO:0090730,GO:0004197,GO:0000784,GO:0005096,GO:0102158,GO:0102344,GO:0102345,GO:0102343,GO:0045111,GO:0016887,GO:0005789,GO:0005783,GO:0030702,GO:0016021,GO:0042981,GO:…
OG0004388	MC848=1+	Unknown protein	UM848_08188,UM848_10833,UM873_07919	GO:0006360,GO:0003899,GO:0005730,GO:0003723,GO:0004691,GO:0000178,GO:0000175,GO:0005618,GO:0005576,GO:0016020,GO:0005737,GO:0009303,GO:0001947,GO:0035023,GO:0090503,GO:0006401,GO:0006364,GO:0006468,GO:0007165,GO:0006360,GO:0003899,GO:0005730,GO:0005618,GO:0000131,GO:0000175,GO:0000178,GO:0003723,GO:0009986,GO:0005576,GO:0004553,GO:0004252,GO:0016757,GO:0005737,GO:0016020,GO:0006037,GO:0031505,GO:…
OG0004389	MC848=1+	Letm1 RBD domain-containing protein (Fragment)	UM848_08189,UM848_10832,UM873_07918	GO:0043022,GO:0005739,GO:0016021
OG0004390	MC848=1+	SEC7 domain-containing protein (Fragment)	UM848_08190,UM848_10831,UM873_07917	GO:0005086,GO:0032012,GO:0016021,GO:0016787
OG0004391	MC848=1+	Unknown protein	UM848_08191,UM848_10830,UM873_07916
OG0004392	MC848=1+	Serine hydroxymethyltransferase	UM848_08192,UM848_10829,UM873_07915	GO:0004372,GO:0019264,GO:0005737,GO:0030170,GO:0035999,GO:0043231,GO:0008168,GO:0016021,GO:0070905,GO:0050897,GO:0008270,GO:0016787,GO:0005524,GO:0032259,GO:0030151,GO:0008483,GO:0016829,GO:1904481,GO:0006565,GO:0006360,GO:0071229,GO:0071417,GO:0030163,GO:0046655,GO:0071407,GO:1901701,GO:0006629,GO:0004372,GO:0019264,GO:0005737,GO:0030170,GO:0035999,GO:0043231,GO:0008168,GO:0016021,GO:0070905,GO:…
OG0004393	MC848=1+	Mediator of RNA polymerase II transcription subunit 9	UM848_08193,UM848_10828,UM873_07914	GO:0016592,GO:0003712,GO:0006357
OG0004394	MC848=1+	-bisphosphoglycerate-independent phosphoglycerate mutase	UM848_08194,UM848_10827,UM873_07913	GO:0006007,GO:0004619,GO:0005737,GO:0030145,GO:0016020,GO:0004571,GO:0044262,GO:0005509
OG0004395	MC848=1+	Autophagy-related protein 22,Autophagy-related protein 22-2	UM848_08196,UM848_10826,UM873_07911	GO:0006914,GO:0005774,GO:0006865,GO:0016021,GO:0006914,GO:0005774,GO:0006865,GO:0016021,GO:0034486,GO:0000324,GO:1905039,GO:0031300
OG0004396	MC848=1+	Chitin synthase regulatory factor 3	UM848_08197,UM848_10825,UM873_07910	GO:0046872
OG0004397	MC848=1+	Oxidation resistance protein 1	UM848_08198,UM848_14704,UM873_07909	GO:0046695,GO:0061630,GO:0016567,GO:0000124,GO:0046982,GO:0008168
OG0004398	MC848=1+	Ribosome biogenesis protein TSR3	UM848_08199,UM848_14703,UM873_07908	GO:0006364,GO:0005634,GO:0008080,GO:0005737,GO:0042274
OG0004399	MC848=1+	VHS domain-containing protein,Vhs domain-containing protein	UM848_08200,UM848_14702,UM873_07907	GO:0006886,GO:0016192
OG0004400	MC848=1+	Beta-glucosidase	UM848_08201,UM848_14701,UM873_07906	GO:0102483,GO:0030245,GO:0005576,GO:0008422,GO:0005618,GO:0016021,GO:0005199,GO:0004601,GO:0098869,GO:0102483,GO:0030245,GO:0005576,GO:0008422,GO:0016021,GO:0004601,GO:0098869
OG0004401	MC848=1+	PH domain-containing protein (Fragment)	UM848_08202,UM848_14700,UM873_07905	GO:0038203,GO:0005546,GO:0031932,GO:0016197,GO:0030036
OG0004402	MC848=1+	Unknown protein	UM848_08203,UM848_14699,UM873_07904	GO:0032220,GO:0016021
OG0004403	MC848=1+	C2H2-type domain-containing protein,HemK, Methylase of polypeptide chain release factor	UM848_08204,UM848_14698,UM873_07903	GO:0008168,GO:0060388,GO:0032259,GO:0009950,GO:0003676,GO:0005737,GO:0016021,GO:0006413,GO:0045182,GO:0003924,GO:0045595,GO:0005525,GO:0009615,GO:0006396,GO:0008168,GO:0060388,GO:0032259,GO:0009950,GO:0003676,GO:0016021,GO:0006413,GO:0005737,GO:0045182,GO:0003924,GO:0045595,GO:0005525,GO:0009615,GO:0003682,GO:0006396,GO:0010468,GO:0060388,GO:0008168,GO:0032259,GO:0009950,GO:0003676,GO:0016021,GO:…
OG0004404	MC848=1+	Mannitol 1-phosphate dehydrogenase	UM848_08205,UM848_13967,UM873_07902	GO:0071949,GO:0016021,GO:0055114,GO:0016491
OG0004405	MC848=1+	Citrinin biosynthesis oxydoreductase CtnB	UM848_08206,UM848_13968,UM873_07901	GO:0043531,GO:0045252,GO:0006099,GO:0016751,GO:0019748,GO:0016787,GO:0005634,GO:0016310,GO:0016301,GO:0140096,GO:0050662,GO:0043531,GO:0045252,GO:0006099,GO:0016751,GO:0019748,GO:0016787,GO:0005634,GO:0016310,GO:0032259,GO:0016301,GO:0140096,GO:0050662,GO:0008168
OG0004406	MC848=1+	Bifunctional dethiobiotin synthetase/adenosylmethionine-8-amino-7-oxononanoate aminotransferase	UM848_08207,UM848_13969,UM873_07900	GO:0004141,GO:0009102,GO:0005739,GO:0008483,GO:0030170,GO:0000287,GO:0005524,GO:0004076,GO:0051536,GO:0004141,GO:0009102,GO:0008483,GO:0030170,GO:0000287,GO:0005524,GO:0004076,GO:0051536
OG0004407	MC848=1+	PLP-dependent transferase,Unknown protein	UM848_08208,UM848_13970,UM873_07899	GO:0030170,GO:0009058,GO:0001401,GO:0042744,GO:0006768,GO:0006979,GO:0016740,GO:0098869,GO:0004096,GO:0030001,GO:0046873,GO:0016021,GO:0051536,GO:0020037,GO:0004386,GO:0046872,GO:0055085,GO:0005524,GO:0055114,GO:0003676,GO:0030170,GO:0009058,GO:0016740
OG0004408	MC848=1+	Related to NADH2 dehydrogenase (Ubiquinone) chain CI-B22	UM848_08209,UM848_13971,UM873_07898	GO:0006120,GO:0005739
OG0004409	MC848=1+	Dihydrolipoyllysine-residue succinyltransferase component of 2-oxoglutarate dehydrogenase complex	UM848_08210,UM848_13972,UM873_07897	GO:0016751,GO:0045252,GO:0006099,GO:0140096,GO:0005947,GO:0006103,GO:0010340,GO:0008213,GO:0042645,GO:0043414,GO:0008757,GO:0016874,GO:0005524,GO:0016021,GO:0016751,GO:0045252,GO:0006099,GO:0140096,GO:0016874,GO:0005524
OG0004410	MC848=1+	Unknown protein	UM848_08211,UM848_13973,UM873_07896
OG0004411	MC848=1+	Unknown protein	UM848_08212,UM848_13974,UM873_07895
OG0004412	MC848=1+	Cysteine protease	UM848_08213,UM848_13975,UM873_07894	GO:0006914,GO:0008234,GO:0005634,GO:0015031,GO:0005737,GO:0016021,GO:0006508
OG0004413	MC848=1+	Unknown protein	UM848_08214,UM848_13976,UM873_07893
OG0004414	MC848=1+	RAD50-interacting protein 1	UM848_08215,UM848_13977,UM873_07892	GO:0048193,GO:0005783,GO:1902504,GO:0060628,GO:0099023
OG0004415	MC848=1+	RNA-dependent RNA polymerase	UM848_08216,UM848_13978,UM873_07891	GO:0003968,GO:0001172,GO:0003723
OG0004416	MC848=1+	Carboxylic ester hydrolase	UM848_08217,UM848_13979,UM873_07890	GO:0016787,GO:0016021,GO:0030246,GO:0008483,GO:0030170,GO:0016787,GO:0030246
OG0004417	MC848=1+	Prefoldin subunit 3	UM848_08218,UM848_13980,UM873_07889	GO:0016272,GO:0006457,GO:0015631,GO:0007021,GO:0005844,GO:0005737,GO:0007017
OG0004418	MC848=1+	Conidial yellow pigment biosynthesis polyketide synthase	UM848_08219,UM848_13981,UM873_07888	GO:0031177,GO:0009058,GO:0009405,GO:0016788,GO:0016740,GO:0031177,GO:0009058,GO:0016788,GO:0016740
OG0004419	MC848=1+	Transcription factor Cmr1	UM848_08220,UM848_13982,UM873_07887	GO:0000981,GO:0006357,GO:0005634,GO:0008270,GO:0003676,GO:0006351
OG0004420	MC848=1+	Tetrahydroxynaphthalene reductase	UM848_08221,UM848_14351,UM873_13632	GO:0016491,GO:0055114,GO:0042438,GO:0016813,GO:0003743,GO:0019290,GO:0006413,GO:0016491,GO:0055114,GO:0044550,GO:0006582,GO:0046189,GO:0008061,GO:0016813,GO:0009237,GO:0003743,GO:0019184,GO:0006413,GO:0046148,GO:0004553,GO:0051188,GO:0005975
OG0004421	MC848=1+	MAPEG domain containing protein	UM848_08222,UM848_14352,UM873_13633	GO:0016021
OG0004422	MC848=1+	Extracellular exo-inulinase inuE	UM848_08223,UM848_14353,UM873_13634	GO:0004553,GO:0005975,GO:0005623,GO:0005886,GO:0015677,GO:0005737,GO:0000293,GO:0016021,GO:0006879,GO:0030246,GO:0004672,GO:0005524,GO:0006826,GO:0006468,GO:0004222,GO:0055114,GO:0007155,GO:0006508,GO:0004553,GO:0005975,GO:0005623,GO:0005886,GO:0015677,GO:0005737,GO:0000293,GO:0016021,GO:0006879,GO:0030246,GO:0004672,GO:0005524,GO:0006826,GO:0006468,GO:0055114
OG0004423	MC848=1+	Calcium/calmodulin dependent protein kinase CMK1	UM848_08224,UM848_14354,UM873_13635	GO:0004674,GO:0006468,GO:0005524
OG0004424	MC848=1+	NAD-dependent malic enzyme	UM848_08225,UM848_14355,UM873_13636	GO:0008195,GO:0030479,GO:0006007,GO:0004619,GO:0016311,GO:0030145,GO:0044255,GO:0016491,GO:0016021,GO:0055114,GO:0008195,GO:0030479,GO:0006007,GO:0004619,GO:0030145,GO:0016311,GO:0044255,GO:0016491,GO:0055114,GO:0016021
OG0004425	MC848=1+	Endoplasmic reticulum protein Pkr1,V-type ATPase assembly factor PKR1	UM848_08226,UM848_14356,UM873_13637	GO:0070072,GO:0016021,GO:0031625,GO:0005768,GO:0061578,GO:0004843,GO:0000387,GO:0004674,GO:0005634,GO:0022857,GO:0006511,GO:0005524,GO:0070536,GO:0008643,GO:0006468,GO:0055085,GO:0070072,GO:0016021,GO:0031625,GO:0005768,GO:0061578,GO:0004843,GO:0000387,GO:0005634,GO:0016301,GO:0022857,GO:0006511,GO:0070536,GO:0008643,GO:0016310,GO:0055085,GO:0070072,GO:0016021,GO:0031625,GO:0031227,GO:0022857,GO:…
OG0004426	MC848=1+	Small nuclear ribonucleoprotein Sm D1	UM848_08227,UM848_14357,UM873_13638	GO:0000387,GO:0005634,GO:0003729,GO:0016831,GO:0030170,GO:0120114,GO:0005829,GO:1990904,GO:1902494,GO:0016021,GO:0070072,GO:0019752
OG0004427	MC848=1+	Membrane fusion mating protein FIG1	UM848_08286,UM848_13663,UM873_06584	GO:0000753,GO:0016021,GO:0003887,GO:0032220,GO:0043332,GO:0008270,GO:0008622,GO:0003677,GO:0000784,GO:0000166,GO:1903460,GO:0010964,GO:1903097,GO:0090053,GO:0006279,GO:1902975,GO:0006325,GO:0071897,GO:0006281
OG0004428	MC848=1+	F-box domain-containing protein	UM848_08287,UM848_13662,UM873_06585	GO:0071277,GO:0005544,GO:0005886,GO:0007155
OG0004429	MC848=1+	Probable phosphatidylinositol/phosphatidylcholine transfer protein SEC14	UM848_08288,UM848_13661,UM873_06586	GO:0031322,GO:0008525,GO:0005628,GO:0008526,GO:0035838,GO:0032153,GO:0005634,GO:0015914,GO:0048193,GO:0031322,GO:0008525,GO:0035838,GO:0008526,GO:0005628,GO:0032153,GO:0005634,GO:0015914,GO:0048193
OG0004430	MC848=1+	Haloacid dehalogenase/epoxide hydrolase,Unknown protein	UM848_08290,UM848_13660,UM873_06588	GO:0019120,GO:0016021
OG0004431	MC848=1+	Cysteine-type endopeptidase	UM848_08291,UM848_13659,UM873_06589	GO:0008234,GO:0006508,GO:0005737,GO:0004175,GO:0006915,GO:0051082,GO:0006457,GO:0005524,GO:0043386,GO:0008080
OG0004432	MC848=1+	Carboxylesterase family protein-like protein	UM848_08292,UM848_13658,UM873_06590
OG0004433	MC848=1+	Galactose oxidase	UM848_08294,UM848_13656,UM873_06592
OG0004434	MC848=1+	Proline iminopeptidase	UM848_08295,UM848_13655,UM873_06593	GO:0008233,GO:0006508,GO:0005773,GO:0005829,GO:0045252,GO:0016751,GO:0006914,GO:0006099,GO:0008168,GO:0016972,GO:0015031,GO:0016021,GO:0003676,GO:0032259
OG0004435	MC848=1+	Phosphate transporter	UM848_08296,UM848_13654,UM873_06594	GO:0005315,GO:0006817,GO:0016021,GO:0055085,GO:0031226,GO:0005436,GO:0006814,GO:0005315,GO:0006817,GO:0016021,GO:0055085,GO:0031226,GO:0005436,GO:0006814,GO:0016301,GO:0016310
OG0004436	MC848=1+	Eukaryotic translation initiation factor 3 subunit K	UM848_08297,UM848_13653,UM873_06595	GO:0001732,GO:0033290,GO:0043022,GO:0006446,GO:0016282,GO:0003743,GO:0005852,GO:0016021,GO:0051082,GO:0003830,GO:0005524,GO:0003677,GO:0006457,GO:0006487,GO:0001732,GO:0033290,GO:0043022,GO:0006446,GO:0016282,GO:0003743,GO:0005852,GO:0016021,GO:0051082,GO:0003830,GO:0005524,GO:0006457,GO:0006487
OG0004437	MC848=1+	Histone chaperone	UM848_08298,UM848_13652,UM873_06596	GO:0031498,GO:0042393,GO:0005634,GO:0000781,GO:0032986,GO:0006334,GO:0016573,GO:0005829,GO:0034723,GO:0033523,GO:0030466,GO:0035066,GO:0034724,GO:0006348,GO:0043618,GO:0043486,GO:0032968,GO:0001932
OG0004438	MC848=1+	SNARE-dependent exocytosis protein (Sro7),Snare-dependent exocytosis	UM848_08299,UM848_13651,UM873_06597	GO:0003824
OG0004439	MC848=1+	WSC domain-containing protein	UM848_08300,UM848_15056,UM873_06598	GO:0016021,GO:0016740,GO:0009277,GO:0005886
OG0004440	MC848=1+	Rhomboid domain-containing protein (Fragment)	UM848_08301,UM848_15055,UM873_06599	GO:0004252,GO:0006508,GO:0016021,GO:0004252,GO:0006508,GO:0016021,GO:0005743,GO:0010821,GO:0016747
OG0004441	MC848=1+	Pentafunctional AROM polypeptide	UM848_08302,UM848_15054,UM873_06600	GO:0004386,GO:0000932,GO:0051028,GO:0006417,GO:0010494,GO:0005524,GO:0030915,GO:0006397,GO:0033962,GO:0034063,GO:0003676,GO:0140098,GO:0000724,GO:0051276,GO:0004386,GO:0000932,GO:0051028,GO:0030915,GO:0006417,GO:0005524,GO:0006397,GO:0010494,GO:0000724,GO:0016021,GO:0003676,GO:0033962,GO:0034063,GO:0140098,GO:0051276
OG0004442	MC848=1+	Nucleoporin	UM848_08303,UM848_15053,UM873_06601	GO:0017056,GO:0006913,GO:0005643,GO:0016740,GO:0016021,GO:0030474,GO:0006999,GO:0034504,GO:0017038,GO:0072594,GO:0006886,GO:0017056,GO:0006913,GO:0005643,GO:0016740,GO:0016021,GO:0030474,GO:0006999,GO:0034504,GO:0017038,GO:0072594,GO:0006886,GO:0055085
OG0004443	MC848=1+	Ubiquitin carboxyl-terminal hydrolase	UM848_08304,UM848_15052,UM873_06602	GO:0004843,GO:0006511,GO:0000502,GO:0005737,GO:0016579,GO:0004843,GO:0006511,GO:0005737,GO:0016579
OG0004444	MC848=1+	Murein transglycosylase	UM848_08305,UM848_15400,UM873_06603	GO:0004553,GO:0005975,GO:0005618,GO:0071555,GO:0016020,GO:0030246,GO:0000131,GO:0016757,GO:0006037,GO:0071852,GO:0008061,GO:0008171,GO:1903561,GO:0009986,GO:0020037,GO:0046872,GO:0019441,GO:0009405,GO:0032259,GO:0004553,GO:0005975,GO:0005618,GO:0071555,GO:0030246,GO:0016020,GO:0000131,GO:0016757,GO:0006037,GO:0071852,GO:0008061,GO:0008171,GO:1903561,GO:0009986,GO:0020037,GO:0046872,GO:0019441,GO:…
OG0004445	MC848=1+	Serine/threonine kinase 16	UM848_08306,UM848_08532,UM873_06604	GO:0016301,GO:0016310,GO:0016021,GO:0055085,GO:0016773,GO:0140096,GO:0005524,GO:0006464
OG0004446	MC848=1+	Acid phosphatase	UM848_08307,UM848_08533,UM873_06605	GO:0016787,GO:0035494,GO:0016021,GO:0055085,GO:0016311,GO:0005524,GO:0016787,GO:0055085,GO:0016021,GO:0016311
OG0004447	MC848=1+	Unknown protein	UM848_08308,UM848_08534,UM873_06606
OG0004448	MC848=1+	Amino-acid acetyltransferase, mitochondrial	UM848_08309,UM848_08535,UM873_06607	GO:0042149,GO:0005737,GO:0004252,GO:0030071,GO:0005634,GO:0022857,GO:0016021,GO:0016740,GO:0006508,GO:0055085
OG0004449	MC848=1+	Repressible high-affinity phosphate permease	UM848_08310,UM848_08536,UM873_06608	GO:0005315,GO:0006817,GO:0016021,GO:0055085
OG0004450	MC848=1+	Unknown protein	UM848_08311,UM848_08537,UM873_06609
OG0004451	MC848=1+	Uracil-DNA glycosylase	UM848_08312,UM848_08538,UM873_06610	GO:0004844,GO:0006284,GO:0005739,GO:0005634,GO:0016021
OG0004452	MC848=1+	Ribonuclease Trv	UM848_08313,UM848_08539,UM873_06611	GO:0033897,GO:0090502,GO:0005576,GO:0003723,GO:0008484,GO:0006401,GO:0003777,GO:0008017,GO:0016829,GO:0007018,GO:0005524,GO:0033897,GO:0090502,GO:0005576,GO:0003723,GO:0008484,GO:0006401,GO:0016829
OG0004453	MC848=1+	CDP-diacylglycerol--serine O-phosphatidyltransferase	UM848_08314,UM848_08540,UM873_06612	GO:0006659,GO:0003882,GO:0005783,GO:0006646,GO:0004843,GO:0005789,GO:0016021,GO:0005741,GO:1903068,GO:0010512,GO:0070317,GO:0051523,GO:0030659,GO:0031300,GO:1903078,GO:0005829,GO:0071852,GO:0030433,GO:0016579,GO:0001522,GO:0042254,GO:0016024
OG0004454	MC848=1+	MFS general substrate transporter	UM848_08315,UM848_08541,UM873_06613	GO:0055085,GO:0016021,GO:0015165,GO:0000139,GO:1901264,GO:0003684,GO:0015931,GO:0015267,GO:0006289,GO:0005634
OG0004455	MC848=1+	DnaJ-domain-containing protein (Fragment),Vacuolar transporter chaperone 4	UM848_08316,UM848_08542,UM873_06614	GO:0008270,GO:0006313,GO:0015074,GO:0003676
OG0004456	MC848=1+	Plastocyanin-like domain-containing protein (Fragment),Plastocyanin-like domain-containing protein	UM848_08317,UM848_08543,UM873_06615	GO:0016724,GO:0006879,GO:0005615,GO:0005623,GO:0005507,GO:0005634,GO:0005886,GO:0000981,GO:0006826,GO:0008270,GO:0016787,GO:0016021,GO:0055114,GO:0030168,GO:0006357
OG0004457	MC848=1+	Thioredoxin reductase	UM848_08318,UM848_08544,UM873_06616
OG0004458	MC848=1+	Ser thr protein phosphatase	UM848_08319,UM848_08545,UM873_06617	GO:0016787,GO:0055114,GO:0003995,GO:0050660
OG0004459	MC848=1+	Unknown protein	UM848_08320,UM848_08546,UM873_06618	GO:0016021,GO:0030638
OG0004460	MC848=1+	Mediator of RNA polymerase II transcription subunit 11	UM848_08321,UM848_08547,UM873_06619	GO:0016592,GO:0003712,GO:0006357,GO:0005737
OG0004461	MC848=1+	Transcription initiation factor tfiid subunit	UM848_08322,UM848_08548,UM873_06620	GO:0003743,GO:0006413,GO:0046695,GO:0000124,GO:0005669,GO:0043130,GO:0003682,GO:0042802,GO:0016573,GO:0060090,GO:0004826,GO:0006366,GO:0000049,GO:0005524,GO:0005737,GO:0006432,GO:0003743,GO:0006413,GO:0046695,GO:0000124,GO:0005669,GO:0043130,GO:0003682,GO:0042802,GO:0016573,GO:0060090,GO:0006366,GO:0004826,GO:0000049,GO:0005524,GO:0005737,GO:0006432
OG0004462	MC848=1+	Mixed-linked glucanase	UM848_08323,UM848_08549,UM873_06621	GO:0004553,GO:0005975,GO:0016021,GO:0030246,GO:0043488,GO:0003729,GO:0004222,GO:0005452,GO:0006508,GO:0015698,GO:0055085
OG0004463	MC848=1+	SAM domain-containing protein (Fragment),Sterile alpha motif/pointed domain	UM848_08324,UM848_08550,UM873_06622	GO:0043488,GO:0003729,GO:0000932,GO:0016272,GO:0030371,GO:0004553,GO:0003677,GO:0051082,GO:0005634,GO:0016021,GO:0008270,GO:0000166,GO:0000289,GO:0017148,GO:0005975,GO:0006457,GO:0015031,GO:0006351,GO:0043488,GO:0003729,GO:0000932,GO:0016272,GO:0030371,GO:0004553,GO:0051082,GO:0003677,GO:0016021,GO:0000166,GO:0005634,GO:0008270,GO:0000289,GO:0017148,GO:0005975,GO:0015031,GO:0006457,GO:0006351,GO:…
OG0004464	MC848=1+	Unknown protein	UM848_08325,UM848_08551,UM873_06623	GO:0005815
OG0004465	MC848=1+	SGT1-domain-containing protein	UM848_08326,UM848_08552,UM873_06624	GO:0005634,GO:0003743,GO:0006413
OG0004466	MC848=1+	ATP-dependent Clp protease proteolytic subunit	UM848_08327,UM848_08553,UM873_06625	GO:0004252,GO:0006508,GO:0044695,GO:0009368,GO:0032933,GO:0005634,GO:0051117,GO:0004176,GO:0008270,GO:0016021,GO:0003677,GO:0051604,GO:0044257,GO:0006351,GO:0004252,GO:0006508,GO:0044695,GO:0009368,GO:0032933,GO:0005737,GO:0051117,GO:0004176,GO:0016021,GO:0051604,GO:0044257
OG0004467	MC848=1+	U3 small nucleolar RNA-associated protein 22	UM848_08328,UM848_08554,UM873_06626	GO:0005730,GO:0006364,GO:0003723,GO:0004252,GO:0032545,GO:0030686,GO:0032040,GO:0090079,GO:0016798,GO:0071431,GO:0051031,GO:0097064,GO:0006508,GO:0006414
OG0004468	MC848=1+	Cys/Met metabolism pyridoxal phosphate-dependent enzyme,PLP-dependent transferase	UM848_08329,UM848_08555,UM873_06627	GO:0019346,GO:0030170,GO:0003824,GO:0019346,GO:0030170,GO:0016740
OG0004469	MC848=1+	Negative regulator of mitosis	UM848_08330,UM848_08556,UM873_06628	GO:0005680,GO:0007091,GO:0000981,GO:0008270,GO:0070979,GO:0016757,GO:0031145,GO:0016021,GO:0006357,GO:0051301,GO:0005680,GO:0007091,GO:0061630,GO:0070979,GO:0031145,GO:0000981,GO:0008270,GO:0016757,GO:0016021,GO:0006357,GO:0051301
OG0004470	MC848=1+	Unknown protein	UM848_08331,UM848_08557,UM873_06629	GO:0031080
OG0004471	MC848=1+	Importin-beta,Nuclear import and export protein Msn5	UM848_08332,UM848_08558,UM873_06630	GO:0051168,GO:0008536,GO:0005634,GO:0006886,GO:0042565,GO:0005049,GO:0004553,GO:0005737,GO:0008080,GO:0046825,GO:0005975,GO:0051168,GO:0008536,GO:0005634,GO:0006886,GO:0042565,GO:0005049,GO:0008080,GO:0005737,GO:0003723,GO:0004553,GO:0046825,GO:0050658,GO:0005975,GO:0051168,GO:0008536,GO:0005634,GO:0006886,GO:0042565,GO:0005049,GO:0008080,GO:0005737,GO:0004553,GO:0046825,GO:0005975
OG0004472	MC848=1+	TRP-domain-containing protein,Unknown protein	UM848_08333,UM848_08559,UM873_06631
OG0004473	MC848=1+	Tr-type G domain-containing protein (Fragment)	UM848_08334,UM848_08560,UM873_06632	GO:0003924,GO:0006414,GO:0005525,GO:0003746
OG0004474	MC848=1+	Glycoside hydrolase,Glycosyl hydrolase	UM848_08335,UM848_08561,UM873_06633	GO:0004553,GO:0005975,GO:0004553,GO:0005975,GO:0016021,GO:0022857,GO:0055085
OG0004475	MC848=1+	Heat shock protein DnaJ	UM848_08336,UM848_08562,UM873_06634
OG0004476	MC848=1+	Unknown protein	UM848_08423,UM848_12155,UM873_06646
OG0004477	MC848=1+	Endosome-associated ubiquitin isopeptidase AmsH	UM848_08563,UM848_15319,UM873_15253	GO:0120113,GO:0070530,GO:0005768,GO:0035871,GO:0061578,GO:0043328,GO:0070536,GO:0036459,GO:0016020,GO:0008270,GO:0010181,GO:0003723,GO:0120113,GO:0070530,GO:0016021,GO:0035871,GO:0061578,GO:0043328,GO:0070536,GO:0036459,GO:0008270,GO:0010181,GO:0003723
OG0004478	MC848=1+	Membrane-associated eicosanoid glutathione metabolism protein	UM848_08564,UM848_14076,UM873_13258	GO:0016021
OG0004479	MC848=1+	Unknown protein	UM848_08565,UM848_14075,UM873_13257
OG0004480	MC848=1+	Cytochrome P450 alkane hydroxylase,Cytochrome c domain-containing protein,Heme binding	UM848_08566,UM848_14074,UM873_13256	GO:0016712,GO:0055114,GO:0005506,GO:0020037,GO:0016712,GO:0055114,GO:0016021,GO:0005506,GO:0006091,GO:0020037,GO:0005975,GO:0009055,GO:0004560
OG0004481	MC848=1+	Vacuolar protein sorting-associated protein 41	UM848_08567,UM848_14073,UM873_13255	GO:0016192,GO:0004571,GO:0030897,GO:0006886,GO:0005770,GO:0005509,GO:0016021,GO:0035542,GO:0042144,GO:0008152,GO:0016192,GO:0004571,GO:0030897,GO:0006886,GO:0005770,GO:0005509,GO:0016021,GO:0035542,GO:0042144,GO:0072666,GO:0007034,GO:0008152
OG0004482	MC848=1+	MIOREX complex component 10	UM848_08568,UM848_14072,UM873_13254	GO:0070131,GO:0033897,GO:0016021,GO:0003723,GO:0090502
OG0004483	MC848=1+	Amino acid transporter transmembrane	UM848_08569,UM848_14071,UM873_13253	GO:0016021,GO:0022857,GO:0055085
OG0004484	MC848=1+	Acyl-CoA N-acyltransferase	UM848_08570,UM848_14070,UM873_13252	GO:0016021,GO:0003735,GO:0006412,GO:0008536,GO:0015935,GO:0016746,GO:0016787,GO:0005524,GO:0006606,GO:0016021,GO:0003735,GO:0006412,GO:0008536,GO:0015935,GO:0016746,GO:0016787,GO:0006606,GO:0005524
OG0004485	MC848=1+	40S ribosomal protein S26	UM848_08571,UM848_14069,UM873_13251	GO:0003735,GO:0005840,GO:0006412,GO:0003729,GO:0016740,GO:0005829,GO:1990904,GO:0003735,GO:0006412,GO:0005840,GO:0003729,GO:0016740,GO:0005829,GO:1990904
OG0004486	MC848=1+	VanZ domain-containing protein (Fragment)	UM848_08572,UM848_14068,UM873_13250	GO:0016021
OG0004487	MC848=1+	Bromo domain-containing protein (Fragment)	UM848_08573,UM848_14067,UM873_13249	GO:0046695,GO:0046982,GO:0000124
OG0004488	MC848=1+	TOG domain-containing protein (Fragment)	UM848_08574,UM848_14066,UM873_13248	GO:0006606,GO:0008139,GO:0034399,GO:0061608,GO:0019825,GO:0020037,GO:0005737,GO:0060188,GO:0010389,GO:0071427,GO:0007088,GO:0051028,GO:0010467
OG0004489	MC848=1+	Smad nuclear-interacting protein 1	UM848_08575,UM848_14065,UM873_13247	GO:0016831,GO:0019752,GO:0043231,GO:0030170,GO:0043022,GO:0005737,GO:0019120,GO:0003729,GO:0016831,GO:0043231,GO:0019752,GO:0030170,GO:0043022,GO:0005737,GO:0019120,GO:0003729,GO:0043022,GO:0005739,GO:0019752,GO:0016831,GO:0030170,GO:0005634,GO:0003729
OG0004490	MC848=1+	PLP-dependent transferase,Sm domain-containing protein	UM848_08576,UM848_14064,UM873_13246	GO:0000387,GO:0016831,GO:0030170,GO:0003723,GO:0019752,GO:0016831,GO:0019752,GO:0030170,GO:0016740,GO:0003723
OG0004491	MC848=1+	T-complex protein 1 subunit eta	UM848_08577,UM848_14063,UM873_13245	GO:0051082,GO:0006457,GO:0005737,GO:0005524,GO:0101031,GO:0016021,GO:0008080
OG0004492	MC848=1+	RecF/RecN/SMC N-terminal domain-containing protein 3	UM848_08578,UM848_14062,UM873_13244	GO:0030915,GO:0000724,GO:0005524,GO:0016787,GO:0030170,GO:0003676,GO:0051276,GO:0019346,GO:0030915,GO:0000724,GO:0008144,GO:0032559,GO:0035639,GO:0016787,GO:0003676,GO:0019842,GO:0051276,GO:0050662,GO:0019346
OG0004493	MC848=1+	ATP-dependent (S)-NAD(P)H-hydrate dehydratase,Unknown protein	UM848_08586,UM848_11286,UM873_09808	GO:0047453,GO:0046496,GO:0005737,GO:0052855,GO:0098805,GO:0005524,GO:0098588,GO:0043231,GO:0016021,GO:0016301,GO:0016310,GO:0052857,GO:0006914,GO:0052856,GO:0006865,GO:0140299,GO:0016775,GO:0016757,GO:0016773,GO:0140096,GO:0016787,GO:0000160,GO:0006464
OG0004494	MC873=1+	Unknown protein	UM848_08590,UM873_05980,UM873_10306
OG0004495	MC873=1+	C3H1-type domain-containing protein	UM848_08599,UM873_05989,UM873_10315	GO:0046872,GO:0009898,GO:0006402,GO:0055085,GO:0090502,GO:0008995,GO:0003723,GO:0006364,GO:0005737,GO:0016021,GO:0004521,GO:0008033,GO:0046872,GO:0055085,GO:0016021,GO:0003724,GO:0006355,GO:0003723,GO:0003700,GO:0005524,GO:0046872,GO:0055085,GO:0016021,GO:0006355,GO:0003700,GO:0003723
OG0004496	MC873=1+	Unknown protein	UM848_08659,UM873_09672,UM873_09845
OG0004497	MC873=1+	Histidine acid phosphatase,Unknown protein	UM848_08687,UM873_02323,UM873_08250	GO:0016791,GO:0016311,GO:0016021,GO:0005576,GO:0050660,GO:0055114,GO:0016614,GO:0016791,GO:0016311,GO:0016021,GO:0005739,GO:0004449,GO:0006099,GO:0051287,GO:0005576,GO:0000287,GO:0006351,GO:0005634,GO:0055085,GO:0050660,GO:0008270,GO:0003677
OG0004498	MC848=1+	Ankyrin repeat-containing protein (Fragment),Unknown protein	UM848_08857,UM848_13680,UM873_06907	GO:0009116,GO:0003824,GO:0016021,GO:0043531,GO:0006508,GO:0016310,GO:0009116,GO:0004674,GO:0016021,GO:0005524,GO:0006915,GO:0006468,GO:0007165
OG0004499	MC848=1+	Acyl-CoA-dependent ceramide synthase,TLC domain-containing protein	UM848_08897,UM848_09677,UM873_02157	GO:0016021,GO:0007009,GO:0050291,GO:0046513,GO:0005783,GO:0016021,GO:0050291,GO:0046513,GO:0005783,GO:0006687
OG0004500	MC848=1+	Replication factor A protein 3	UM848_08973,UM848_12855,UM873_12849	GO:0006260,GO:0005634,GO:0003677,GO:0006310,GO:0006281,GO:0004842,GO:0003755,GO:0016567,GO:0000413
OG0004501	MC873=1+	SurE domain-containing protein (Fragment)	UM848_08993,UM873_02136,UM873_15235	GO:0006464,GO:0016787,GO:0016021,GO:0016491,GO:0019915,GO:0055114
OG0004502	MC848=1+	Choline transport protein 7,Choline transport	UM848_09012,UM848_09820,UM873_08378	GO:0022857,GO:0055085,GO:0016021,GO:0004565,GO:0005975
OG0004503	MC848=1+	Aryl-alcohol dehydrogenase AdhA,Aryl-alcohol dehydrogenase	UM848_09038,UM848_09793,UM873_08351	GO:0008270,GO:0055114,GO:0016021,GO:0016491,GO:0008270,GO:0055114,GO:0016491
OG0004504	MC848=1+	Mitochondrial outer membrane translocase complex, subunitt Tom7	UM848_09045,UM848_09786,UM873_08344	GO:0005742,GO:0030150,GO:0008320,GO:0003676,GO:0016021,GO:0045040
OG0004505	MC848=1+	Px domain-containing	UM848_09081,UM848_13054,UM873_07057	GO:0047617,GO:0006857,GO:0016021,GO:0035091,GO:0055085,GO:0016310,GO:0022857,GO:0016301,GO:0047617,GO:0016021,GO:0006857,GO:0035091,GO:0055085,GO:0022857
OG0004506	MC848=1+	3-carboxymuconate cyclase	UM848_09108,UM848_14960,UM873_14769	GO:0005524,GO:0003676
OG0004507	MC873=1+	Unknown protein	UM848_09231,UM873_07209,UM873_07715	GO:0016705,GO:0055114,GO:0005789,GO:0004497,GO:0005506,GO:0005783,GO:0020037,GO:0016021,GO:0006091,GO:0016649,GO:0009055,GO:0016705,GO:0055114,GO:0016021,GO:0004497,GO:0005506,GO:0005789,GO:0020037,GO:0005783,GO:0006091,GO:0016649,GO:0009055,GO:0016705,GO:0055114,GO:0016021,GO:0004497,GO:0005506,GO:0020037,GO:0005789,GO:0005783,GO:0006091,GO:0016649,GO:0009055
OG0004508	MC873=1+	Eukaryotic translation initiation factor 3 subunit E	UM848_09285,UM873_07310,UM873_13776	GO:0004719,GO:0008213,GO:0016586,GO:0045252,GO:0043414,GO:0003743,GO:0016751,GO:0006413,GO:0006338,GO:0003682,GO:0004553,GO:0006099,GO:0004672,GO:0005975,GO:0005524,GO:0006468,GO:0004719,GO:0008213,GO:0045252,GO:0043414,GO:0016586,GO:0003743,GO:0016751,GO:0006413,GO:0004553,GO:0003682,GO:0006099,GO:0004672,GO:0006338,GO:0006468,GO:0005524,GO:0005975
OG0004509	MC873=1+	Related to cytochrome c oxidase assembly factor	UM848_09319,UM873_07645,UM873_10703	GO:0016021,GO:0033617,GO:0005739
OG0004510	MC848=1+	Unknown protein	UM848_09420,UM848_15040,UM873_07493	GO:0016829,GO:0016021
OG0004511	MC848=1+	Putative efflux pump antibiotic resistance protein (Fragment),Unknown protein	UM848_09470,UM848_13787,UM873_14653	GO:0055085,GO:0016021,GO:0022857,GO:0003723
OG0004512	MC848=1+	Beta-glucosidase M	UM848_09471,UM848_11751,UM873_14144	GO:0102483,GO:0030245,GO:0005576,GO:0008422,GO:0005634,GO:0016021,GO:0015925,GO:0000981,GO:0008270,GO:0005618,GO:0016740,GO:0005199,GO:0006357,GO:0055085,GO:0102483,GO:0030245,GO:0005576,GO:0008422,GO:0016021,GO:0005634,GO:0000981,GO:0004565,GO:0008270,GO:0006357,GO:0102483,GO:0030245,GO:0005576,GO:0008422,GO:0016021,GO:0005634,GO:0015925,GO:0000981,GO:0008270,GO:0005618,GO:0016740,GO:0005199,GO:…
OG0004513	MC873=1+	Ribosomal protein (Fragment)	UM848_09519,UM873_09882,UM873_14322	GO:0015934,GO:0003735,GO:0006412,GO:0003723,GO:0008080,GO:0022626,GO:0000470
OG0004514	MC873=1+	Cell differentiation protein rcd1	UM848_09520,UM873_09881,UM873_14321	GO:0030014,GO:0006402,GO:0000932,GO:0017148,GO:0030014,GO:0006402,GO:0003723,GO:0000932,GO:0005634,GO:0016021,GO:0031142,GO:2000113,GO:0051172,GO:0007548,GO:0006354,GO:0006417,GO:0030154,GO:0006357,GO:0006352
OG0004515	MC873=1+	Putative transporter	UM848_09521,UM873_09880,UM873_14320	GO:0032933,GO:0032934,GO:0000139,GO:0005789,GO:0003723,GO:0031224,GO:0016798,GO:0005654,GO:0042302,GO:0046872,GO:0050525,GO:0030414,GO:0032991,GO:0015450,GO:0003682,GO:0031177,GO:0005576,GO:0000407,GO:0005618,GO:0019898,GO:0005886,GO:0044804,GO:0016740,GO:0030242,GO:0000422,GO:0046373,GO:0000045,GO:0010466,GO:0016567,GO:0071555,GO:0043952,GO:0065002,GO:0006605,GO:0032933,GO:0032934,GO:0005794,GO:…
OG0004516	MC873=1+	Sterol regulatory element-binding protein cleavage-activating protein	UM848_09522,UM873_09879,UM873_14319	GO:0032933,GO:0032934,GO:0000139,GO:0005789,GO:0016829,GO:0016301,GO:0016021,GO:0016310
OG0004517	MC873=1+	Vacuolar atp synthase subunit h	UM848_09523,UM873_09878,UM873_14318	GO:0000221,GO:0044769,GO:1902600,GO:0009678,GO:0019829,GO:0016787,GO:0000329,GO:0000221,GO:0044769,GO:1902600,GO:0009678,GO:0019829,GO:0016787,GO:0000329,GO:0016740
OG0004518	MC873=1+	Arabinan endo-1,5-alpha-L-arabinosidase C,Unknown protein	UM848_09524,UM873_14317,UM873_15175	GO:0046558,GO:0031222,GO:0005576,GO:0016021,GO:0005634,GO:0000981,GO:0030248,GO:0008270,GO:0045493,GO:0004843,GO:0019566,GO:0045490,GO:0006357,GO:0016579,GO:0006511,GO:0046558,GO:0031222,GO:0005576,GO:0016021,GO:0030248,GO:0045493,GO:0045490,GO:0019566
OG0004519	MC873=1+	ESCRT-II complex component,Winged helix-turn-helix DNA-binding domain	UM848_09525,UM873_14316,UM873_15174	GO:0000814,GO:0071985,GO:0042803,GO:0005198,GO:0003677,GO:0043162,GO:0045324,GO:0072666,GO:0016197,GO:0006886
OG0004520	MC873=1+	Sphingoid long chain base kinase,Unknown protein	UM848_09527,UM873_09322,UM873_14314	GO:0003951,GO:0016310,GO:0016021
OG0004521	MC873=1+	Proteinase inhibitor I13 potato inhibitor I	UM848_09529,UM873_09321,UM873_14312	GO:0022857,GO:0055085,GO:0016021,GO:0016746,GO:0016787
OG0004522	MC873=1+	Malonyl CoA-acyl carrier protein transacylase	UM848_09530,UM873_09320,UM873_09454	GO:0008420,GO:0070940,GO:0016021
OG0004523	MC873=1+	Kynurenine formamidase	UM848_09531,UM873_09319,UM873_09455	GO:0034354,GO:0004061,GO:0005737,GO:0019441,GO:0004668,GO:0005509,GO:0005507,GO:0016491,GO:0018101,GO:0055114
OG0004524	MC873=1+	Unknown protein	UM848_09532,UM873_09318,UM873_09456	GO:0046872
OG0004525	MC873=1+	L-asparaginase II	UM848_09533,UM873_09317,UM873_09457	GO:0008270,GO:0005634,GO:0055114,GO:0016407,GO:0005737,GO:0016491,GO:0003676,GO:0010735,GO:0003785,GO:0005634,GO:0003713,GO:0008270,GO:0005737,GO:0016407,GO:0016491,GO:0003676,GO:0055114
OG0004526	MC873=1+	Alpha-glucosidase maltase,Glycoside hydrolase	UM848_09534,UM873_09316,UM873_09458	GO:0005975,GO:0016787,GO:0016021,GO:0044248,GO:1901575,GO:0043169,GO:0055085,GO:0005975,GO:0016787,GO:0016021,GO:0044248,GO:1901575,GO:0055085
OG0004527	MC873=1+	Acyl-CoA/sterol acyltransferase	UM848_09535,UM873_09315,UM873_09459	GO:0016746
OG0004528	MC873=1+	Versiconal hemiacetal acetate reductase,Voltage-gated potassium channel subunit beta-1	UM848_09536,UM873_09314,UM873_09460	GO:0008270,GO:0005634,GO:0006355,GO:0042626,GO:0005840,GO:0019843,GO:0016491,GO:0016021,GO:0016887,GO:0003735,GO:0055114,GO:0006412,GO:0005524,GO:0055085,GO:0008270,GO:0005634,GO:0006355,GO:0042626,GO:0019843,GO:0005840,GO:0016491,GO:0016021,GO:0016887,GO:0003735,GO:0055114,GO:0006412,GO:0005524,GO:0055085
OG0004529	MC873=1+	Nuclear pore complex protein (Fragment)	UM848_09537,UM873_09313,UM873_09461	GO:0031080,GO:0017056,GO:0071427,GO:0031965,GO:0006606,GO:0051028,GO:0010467
OG0004530	MC873=1+	Copii-coated vesicle protein 4	UM848_09538,UM873_09312,UM873_09462	GO:0016021,GO:0003779,GO:0006488,GO:0042281,GO:0005789,GO:0005783
OG0004531	MC873=1+	Unknown protein	UM848_09539,UM873_09311,UM873_09463	GO:0016021,GO:0016021,GO:0016787
OG0004532	MC873=1+	Unknown protein	UM848_09540,UM873_09310,UM873_09464
OG0004533	MC873=1+	V-type proton ATPase subunit C	UM848_09541,UM873_09309,UM873_09465	GO:0033180,GO:0015078,GO:1902600,GO:0016471,GO:0044769,GO:0015662,GO:0009116,GO:0019829,GO:0016787,GO:0016021
OG0004534	MC873=1+	Aminomethyltransferase	UM848_09542,UM873_09308,UM873_09466	GO:0004047,GO:0006546,GO:0005739,GO:0008483,GO:0004375,GO:0016021,GO:0006730,GO:0032259,GO:0055114
OG0004535	MC873=1+	Adenylyl-sulfate kinase	UM848_09543,UM873_09307,UM873_09467	GO:0004020,GO:0000103,GO:0005634,GO:0070814,GO:0005524,GO:0016021,GO:0005737,GO:0016310,GO:0019419,GO:0000096,GO:0004806,GO:0004047,GO:0004827,GO:0000981,GO:0016042,GO:0006546,GO:0006433,GO:0008270,GO:0003676,GO:0015074,GO:0006357,GO:0004020,GO:0000103,GO:0016021,GO:0070814,GO:0005634,GO:0005524,GO:0005737,GO:0016310,GO:0019419,GO:0000096,GO:0004806,GO:0004047,GO:0004827,GO:0000981,GO:0016042,GO:…
OG0004536	MC873=1+	C2H2 type zinc finger domain-containing protein 16	UM848_09544,UM873_09306,UM873_09468	GO:0003676,GO:0140255,GO:0031011,GO:0090053,GO:0032109,GO:0060303,GO:0000981,GO:0043044,GO:0010647,GO:0006357
OG0004537	MC873=1+	Unknown protein,Zn-dependent hydrolase	UM848_09547,UM873_09305,UM873_09471	GO:0016787,GO:0009082,GO:0052655,GO:0052656,GO:0052654,GO:0016787,GO:0070813,GO:0005739,GO:0050313,GO:0006749,GO:0008410,GO:0016021,GO:0055114
OG0004538	MC873=1+	Large subunit ribosomal protein L9e	UM848_09548,UM873_09304,UM873_09472	GO:0019843,GO:0006412,GO:0005840,GO:0003735,GO:0005623,GO:0015035,GO:0005829,GO:0009055,GO:1990904,GO:0016627,GO:0050660,GO:0004806,GO:0016021,GO:0003924,GO:0045454,GO:0008168,GO:0022900,GO:0006629,GO:0032259,GO:0019843,GO:0006412,GO:0005840,GO:0003735,GO:0005623,GO:0015035,GO:0009055,GO:0005829,GO:0016627,GO:1990904,GO:0050660,GO:0016021,GO:0004806,GO:0003924,GO:0045454,GO:0008168,GO:0022900,GO:…
OG0004539	MC873=1+	Delta-sterol reductase,Flavin adenine dinucleotide binding	UM848_09549,UM873_09303,UM873_09473	GO:0071949,GO:0055114,GO:0005737,GO:0008202,GO:0016020,GO:0015700,GO:0016491,GO:0007229,GO:0015105,GO:0008080,GO:0005525,GO:0071949,GO:0055114,GO:0005737,GO:0016020,GO:0015700,GO:0007229,GO:0016491,GO:0008202,GO:0015105,GO:0008080,GO:0005525,GO:0071949,GO:0055114,GO:0005737,GO:0016020,GO:0015700,GO:0016491,GO:0008202,GO:0007229,GO:0015105,GO:0008080,GO:0005525
OG0004540	MC873=1+	Electron carrier	UM848_09550,UM873_09302,UM873_09474	GO:0015035,GO:0045454,GO:0005623,GO:0005796,GO:0016021,GO:0009055,GO:0022900,GO:0005801,GO:0019843,GO:0000324,GO:0004362,GO:0003735,GO:0005840,GO:0034599,GO:0006412,GO:0004806,GO:0098869,GO:0035091,GO:0008168,GO:0006629,GO:0032259
OG0004541	MC873=1+	Asparagine synthase,Asparagine synthetase domain-containing protein 1	UM848_09551,UM873_09301,UM873_09475	GO:0004066,GO:0006529,GO:0005576,GO:0019120,GO:0005524,GO:0046559,GO:0004089,GO:0008270,GO:0006541,GO:0045493,GO:0004066,GO:0006529,GO:0005576,GO:0046559,GO:0004089,GO:0019120,GO:0005524,GO:0008270,GO:0006541,GO:0045493
OG0004542	MC873=1+	Integral component of membrane	UM848_09552,UM873_09300,UM873_09476	GO:0016021,GO:0006891,GO:0004618,GO:1990071,GO:0006096
OG0004543	MC873=1+	Phosphoglycerate kinase	UM848_09553,UM873_09299,UM873_09477	GO:0004618,GO:0006096,GO:0005829,GO:0016021,GO:0005524,GO:0043531,GO:0016787,GO:1903862,GO:0006094
OG0004544	MC873=1+	Related to SEM1 Regulator of exocytosis and pseudohyphal differentiation	UM848_09554,UM873_09298,UM873_09478	GO:0008541,GO:0043248,GO:0004672,GO:0071427,GO:0005524,GO:0051028,GO:0016021,GO:0010467,GO:0000724,GO:0006468
OG0004545	MC873=1+	Vacuolar protein sorting-associated protein 9	UM848_09555,UM873_09297,UM873_09479	GO:0008541,GO:0043248,GO:0003906,GO:0071427,GO:0016799,GO:0003684,GO:0004618,GO:0008270,GO:0051028,GO:0016021,GO:0006284,GO:0006289,GO:0006096,GO:0010467
OG0004546	MC873=1+	Probable MON2 Peripheral membrane protein with a role in endocytosis and vacuole integrity	UM848_09556,UM873_09296,UM873_09480	GO:0015031,GO:0008270,GO:0005634,GO:0003779,GO:0000981,GO:0016627,GO:0050660,GO:0003677,GO:0006351,GO:0016829,GO:0006357,GO:0055114,GO:0015031,GO:0008270,GO:0005634,GO:0003779,GO:0008175,GO:0000981,GO:0016627,GO:0005737,GO:0050660,GO:0003677,GO:0002128,GO:0006351,GO:0002181,GO:0016829,GO:0006357,GO:0055114
OG0004547	MC873=1+	Fe-S cluster-binding ribosome biosynthesis protein,Translation initiation factor	UM848_09558,UM873_09482,UM873_14532	GO:0003743,GO:0006413,GO:0005852,GO:0032790,GO:0005634,GO:0000054,GO:0016887,GO:0005524,GO:0045727,GO:0042273,GO:0005506,GO:0006415,GO:0016887,GO:0005524
OG0004548	MC873=1+	Pre-mRNA-processing protein prp40	UM848_09559,UM873_09483,UM873_14533	GO:0045292,GO:0071004,GO:0016705,GO:0005506,GO:0020037,GO:0005685,GO:0016301,GO:0003723,GO:0016310,GO:0055114
OG0004549	MC873=1+	Mitochondrial outer membrane protein iml2	UM848_09560,UM873_09484,UM873_14534	GO:0005634,GO:0055085,GO:0016021,GO:0005737,GO:0016021,GO:0055085,GO:0005634,GO:0005737
OG0004550	MC873=1+	Versicolorin B desaturase	UM848_09561,UM873_09485,UM873_14535	GO:0016705,GO:0055114,GO:0016021,GO:0005506,GO:0004497,GO:0045292,GO:0020037,GO:0070403,GO:0008171,GO:0016787
OG0004551	MC873=1+	2,3-diketo-5-methylthio-1-phosphopentane phosphatase	UM848_09562,UM873_09486,UM873_14536	GO:0016791,GO:0016311,GO:0016021,GO:0004252,GO:0006508,GO:0016791,GO:0016311,GO:0016021,GO:0004252,GO:0006508,GO:0055085
OG0004552	MC873=1+	Rhomboid protein 1, mitochondrial	UM848_09563,UM873_09487,UM873_14537	GO:0004252,GO:0006508,GO:0016021,GO:0016311,GO:0016791
OG0004553	MC873=1+	Unknown protein	UM848_09564,UM873_09488,UM873_14538
OG0004554	MC848=1+	Macro domain-containing protein	UM848_09591,UM848_14349,UM873_13409	GO:0047407,GO:0016311,GO:0016791,GO:0051382,GO:0046982,GO:0006464,GO:0140096,GO:0006281,GO:0047407,GO:0016311,GO:0016791,GO:0051382,GO:0046982,GO:0140291,GO:0140096,GO:0006281
OG0004555	MC873=1+	Unknown protein	UM848_09615,UM873_08201,UM873_11892	GO:0016021
OG0004556	MC848=1+	RNA recognition motif domain protein (Fragment),Unknown protein	UM848_09770,UM848_10306,UM873_10580	GO:0003723,GO:0016021,GO:0016787,GO:0003723,GO:0055085,GO:0005741,GO:0016021,GO:0006003,GO:0022857,GO:0006000,GO:0043420,GO:0003873,GO:0034354,GO:0004502,GO:0019805,GO:0006569,GO:0071949,GO:0046835,GO:0016787,GO:0005524,GO:0055114
OG0004557	MC848=1+	Maintenance of mitochondrial morphology protein 1	UM848_09780,UM848_11953,UM873_15320	GO:0045040,GO:0032865,GO:0008289,GO:0000002,GO:0003877,GO:0030176,GO:0006869,GO:0070096,GO:1990456,GO:0015748,GO:0015711
OG0004558	MC873=1+	Proteasome subunit beta,Unknown protein	UM848_09976,UM873_08126,UM873_10392	GO:0070003,GO:0043161,GO:0005839,GO:0004175,GO:0005634,GO:0019901,GO:0005737,GO:0010499,GO:0000079
OG0004559	MC848=1+	Amino acid transporter	UM848_10006,UM848_10238,UM873_08282	GO:0016021
OG0004560	MC873=1+	NADP-specific glutamate dehydrogenase	UM848_10055,UM873_08657,UM873_13580	GO:0019031,GO:0016810,GO:0005199,GO:0038023,GO:0031225,GO:0016874,GO:0016021,GO:0005618,GO:0005576,GO:0005886
OG0004561	MC873=1+	Cytochrome c oxidase assembly protein cox19, mitochondrial	UM848_10168,UM873_01588,UM873_08602	GO:0033617,GO:0005758,GO:0005507,GO:0005829,GO:0016676,GO:0030001,GO:0015002,GO:0015078,GO:0009055,GO:0016021,GO:0032007,GO:0034198,GO:1902600,GO:0022900
OG0004562	MC873=1+	HLH transcription factor,Helix-loop-helix DNA-binding	UM848_10169,UM873_01587,UM873_08603	GO:0046983,GO:0046983,GO:0006413,GO:0003743,GO:0016301,GO:0003677,GO:0016310
OG0004563	MC873=1+	Protein transport protein SFT2	UM848_10170,UM873_01586,UM873_08604	GO:0000139,GO:0016192,GO:0015031,GO:0016021,GO:0000139,GO:0016192,GO:0016779,GO:0015031,GO:0016021
OG0004564	MC873=1+	Medium-chain specific acyl-CoA dehydrogenase, mitochondrial	UM848_10171,UM873_01585,UM873_08605	GO:0016627,GO:0055114,GO:0000818,GO:0050660,GO:0006412,GO:0005840,GO:0019843,GO:0003735,GO:0046872,GO:0016021
OG0004565	MC873=1+	Unknown protein	UM848_10174,UM873_01584,UM873_08608	GO:0000813,GO:0032509,GO:0016592,GO:0015031
OG0004566	MC873=1+	Probable GCY1 Galactose-induced protein of aldo/keto reductase family	UM848_10175,UM873_01583,UM873_08609	GO:0016491,GO:0055114
OG0004567	MC873=1+	MFS general substrate transporter	UM848_10176,UM873_01582,UM873_08610	GO:0055085,GO:0016021
OG0004568	MC873=1+	G-patch domain-containing protein (Fragment)	UM848_10177,UM873_01581,UM873_08611	GO:0006397,GO:0003723,GO:0005634
OG0004569	MC873=1+	Non-specific serine/threonine protein kinase	UM848_10178,UM873_01580,UM873_08612	GO:0004674,GO:0006468,GO:1990873,GO:0035842,GO:1902408,GO:0032178,GO:0061389,GO:0035839,GO:0061171,GO:0035841,GO:0005524,GO:0071963,GO:0030950,GO:0007009,GO:0005634,GO:0005737,GO:0035556,GO:0004674,GO:0006468,GO:1990873,GO:0035842,GO:1902408,GO:0032178,GO:0061389,GO:0035839,GO:0061171,GO:0035841,GO:0005524,GO:0071963,GO:0030950,GO:0007009,GO:0005694,GO:0005634,GO:0018024,GO:0008270,GO:0034968
OG0004570	MC873=1+	HMG box domain-containing protein	UM848_10179,UM873_01579,UM873_08613	GO:0005634,GO:0003677,GO:0006334,GO:0000786
OG0004571	MC873=1+	tRNA guanosine-2'-O-methyltransferase	UM848_10180,UM873_01578,UM873_08614	GO:0008168,GO:0032259,GO:0043528,GO:0006400,GO:0003676,GO:0005737,GO:0099023,GO:0071944,GO:0140101,GO:0070403,GO:0044260,GO:0017116,GO:0017108,GO:0006887,GO:0032508,GO:0009059,GO:0044249,GO:0008168,GO:0032259,GO:0043528,GO:0006400,GO:0003676,GO:0005737,GO:0140101,GO:0070403,GO:0017116,GO:0044260,GO:0017108,GO:0032508,GO:0009059,GO:0044249
OG0004572	MC873=1+	Adenosylhomocysteinase	UM848_10181,UM873_01577,UM873_08615	GO:0004013,GO:0006730,GO:0005829,GO:0033353,GO:0006555
OG0004573	MC873=1+	Unknown protein	UM848_10182,UM873_01576,UM873_08616
OG0004574	MC873=1+	Translation initiation regulator	UM848_10183,UM873_01575,UM873_08617	GO:0016887,GO:0005737,GO:0055085,GO:0016021,GO:0005524,GO:0043023,GO:0043022,GO:0005525,GO:0022857
OG0004575	MC873=1+	Chromatin structure-remodeling complex subunit rsc7	UM848_10184,UM873_01574,UM873_08618	GO:0016586,GO:0031490,GO:0006355,GO:0008270,GO:0000981,GO:0016779,GO:0016021,GO:0031490,GO:0016586,GO:0006357,GO:0008270,GO:0000981,GO:0016779,GO:0016021
OG0004576	MC873=1+	Histone-fold-containing protein	UM848_10185,UM873_01573,UM873_08619	GO:0046982,GO:0005634
OG0004577	MC873=1+	Choline ethanolamine kinase	UM848_10186,UM873_01572,UM873_08620	GO:0016301,GO:0016310,GO:0016773
OG0004578	MC873=1+	Sugar transport protein STL1	UM848_10187,UM873_01571,UM873_08621	GO:0008643,GO:0022857,GO:0016021,GO:0055085
OG0004579	MC873=1+	GPN-loop GTPase	UM848_10188,UM873_01570,UM873_08622	GO:0003924,GO:0005634,GO:0007064,GO:0005525,GO:0006606,GO:0005737,GO:0016887
OG0004580	MC873=1+	Cell cycle control protein cwf19	UM848_10189,UM873_01569,UM873_08623	GO:0005956,GO:0019887,GO:0045859,GO:0071014,GO:0051287,GO:0016616,GO:0061817,GO:0008289,GO:0016021,GO:0000398,GO:0006869,GO:0055114,GO:0071014,GO:0051287,GO:0061817,GO:0005956,GO:0016616,GO:0019887,GO:0045859,GO:0000398,GO:0008289,GO:0016021,GO:0006869,GO:0055114
OG0004581	MC873=1+	MAP kinase kinase kinase	UM848_10190,UM873_01568,UM873_08624	GO:0004709,GO:0051403,GO:1990315,GO:0000186,GO:0005737,GO:0005524,GO:0071470,GO:0034605,GO:0034599,GO:0007346,GO:0004709,GO:0051403,GO:1990315,GO:0005737,GO:0000186,GO:0005524,GO:0071470,GO:0034605,GO:0034599
OG0004582	MC873=1+	Calcium-transporting ATPase	UM848_10191,UM873_01567,UM873_08625	GO:0005388,GO:0070588,GO:0016021,GO:0005623,GO:0006874,GO:0005524,GO:0071805,GO:0008900,GO:0006508,GO:0004177,GO:0006091,GO:0005388,GO:0070588,GO:0016021,GO:0005623,GO:0043231,GO:0006874,GO:0005524,GO:0035690,GO:0008900,GO:0016787,GO:0071805,GO:0006508,GO:0006091,GO:0140096
OG0004583	MC873=1+	Urea hydro-lyase cyanamide	UM848_10192,UM873_01566,UM873_08626	GO:0016829,GO:0005634,GO:0019509,GO:0010309,GO:0003712,GO:0017056,GO:0006357,GO:0070013,GO:0006913,GO:0005506,GO:0032991,GO:0012505,GO:0031967,GO:0005737,GO:0016021,GO:0055085,GO:0055114,GO:0016829,GO:0008654,GO:0016592,GO:0003712,GO:0006357,GO:0016021,GO:0055085,GO:0016829,GO:0016592,GO:0006357,GO:0003712,GO:0016021,GO:0055085
OG0004584	MC873=1+	14-3-3 domain containing protein,Unknown protein	UM848_10193,UM873_01565,UM873_08627	GO:0019904
OG0004585	MC873=1+	Cu,Zn superoxide dismutase-like protein (Fragment),Superoxide dismutase, copper/zinc binding domain	UM848_10194,UM873_01564,UM873_08628	GO:0006801,GO:0046872,GO:0005615,GO:0016021,GO:0004784,GO:0071451,GO:0004499,GO:0050661,GO:0050660,GO:0098869,GO:0051536,GO:0005198,GO:0055114,GO:0005992,GO:0097428,GO:0006801,GO:0046872,GO:0031225,GO:0005576,GO:0009277,GO:0004553,GO:0005975,GO:0016021,GO:0031505,GO:0042124,GO:0004499,GO:0032153,GO:0050662,GO:0005886,GO:0042600,GO:0043168,GO:0030428,GO:0036094,GO:0031981,GO:1901265,GO:0045109,GO:…
OG0004586	MC873=1+	Casein kinase II subunit beta	UM848_10195,UM873_01563,UM873_08629	GO:0005956,GO:0019887,GO:0045859,GO:0034456,GO:0016301,GO:0019210,GO:0005737,GO:0016310,GO:0006356,GO:0018209,GO:0033673,GO:0035690,GO:0001933,GO:0006974,GO:0005956,GO:0019887,GO:0045859,GO:0034456,GO:0016301,GO:0019210,GO:0016773,GO:0140096,GO:0005737,GO:0016310,GO:0006356,GO:0018209,GO:0033673,GO:0035690,GO:0001933,GO:0006974
OG0004587	MC873=1+	Guanine nucleotide exchange factor subunit Rich	UM848_10196,UM873_01562,UM873_08630	GO:0034066,GO:0006886,GO:0019887,GO:0017112,GO:0005956,GO:0000139,GO:0005829,GO:0045859,GO:0005840,GO:0042147
OG0004588	MC873=1+	HTH La-type RNA-binding domain-containing protein (Fragment)	UM848_10197,UM873_01560,UM873_08631	GO:0003723
OG0004589	MC873=1+	Unknown protein	UM848_10216,UM873_06321,UM873_10063	GO:0016021
OG0004590	MC848=1+	Palmitoyltransferase	UM848_10269,UM848_11481,UM873_10031	GO:0019706,GO:0016021,GO:0008615,GO:0042823,GO:0005783,GO:0005794,GO:0004733,GO:0010181,GO:0018231,GO:0018345,GO:0003700,GO:0006612,GO:0055114,GO:0006355,GO:0019706,GO:0016021,GO:0008615,GO:0042823,GO:0005783,GO:0005794,GO:0004733,GO:0018231,GO:0010181,GO:0018345,GO:0003700,GO:0006612,GO:0055114,GO:0006355,GO:0019706,GO:0016021,GO:0042823,GO:0008615,GO:0005783,GO:0005794,GO:0004733,GO:0010181,GO:…
OG0004591	MC873=1+	Cellulose hydrolase,Glycoside hydrolase	UM848_10302,UM873_10585,UM873_10637	GO:0004348,GO:0006665,GO:0005576,GO:0004336,GO:0000786,GO:0019376,GO:0030248,GO:0022857,GO:0016021,GO:0003677,GO:1901565,GO:0043603,GO:0045493,GO:0055085,GO:0004348,GO:0006665,GO:0005576,GO:0004336,GO:0005672,GO:0019376,GO:0030248,GO:0008375,GO:0022857,GO:0005794,GO:1901565,GO:0043603,GO:0016021,GO:0045493,GO:0006367,GO:0006487,GO:0055085
OG0004592	MC873=1+	Serine threonine protein kinase,Unknown protein	UM848_10308,UM873_10578,UM873_10633	GO:0004672,GO:0006468,GO:0016021,GO:0005524,GO:0006415,GO:0003747,GO:0016779,GO:0022857,GO:0055085
OG0004593	MC848=1+	Unknown protein	UM848_10314,UM848_10450,UM873_04165
OG0004594	MC873=1+	Ribosomal protein L7 eukaryotic	UM848_10408,UM873_09969,UM873_11926	GO:0000463,GO:0022625,GO:0003735,GO:0000463,GO:0022625,GO:0003735,GO:0003723
OG0004595	MC873=1+	Cytidine and deoxycytidylate deaminase zinc-binding region	UM848_10424,UM873_04139,UM873_13277	GO:0003824,GO:0006152,GO:0016021,GO:0008270,GO:0046710,GO:0046037,GO:0055114
OG0004596	MC873=1+	HET domain-containing protein,Unknown protein	UM848_10466,UM873_08973,UM873_11728	GO:0016021
OG0004597	MC873=1+	Extracellular alpha-glucosidase aglu,Maltase-glucoamylase sucrase-isomaltase lysosomal acid alpha-glucosidase	UM848_10489,UM873_08996,UM873_12537	GO:0030246,GO:0005975,GO:0016021,GO:0004553,GO:0044237,GO:0003924,GO:0005525,GO:0030246,GO:0005975,GO:0016021,GO:0004553,GO:0046527,GO:0003924,GO:0005525,GO:0044260,GO:0036211,GO:0016310,GO:0004672,GO:0005524
OG0004598	MC873=1+	Anhydro-N-acetylmuramic acid kinase,Anhydro-n-acetylmuramic acid kinase,Probable molecular chaperone distantly related to HSP70-fold metalloproteases	UM848_10490,UM873_08997,UM873_12539	GO:0009254,GO:0008237,GO:0006040,GO:0016773,GO:0006508,GO:0005524,GO:0009254,GO:0016773,GO:0005634,GO:0006040,GO:0016301,GO:0005524,GO:0016310,GO:0006351,GO:0008270,GO:0003677,GO:0009254,GO:0016773,GO:0034066,GO:0006040,GO:0005524,GO:0005634,GO:0016310,GO:0097175,GO:0016301,GO:0008237,GO:0008270,GO:0006508,GO:0005975,GO:0004467,GO:0006886,GO:0000981,GO:0006351,GO:0003676,GO:0016491,GO:0001676,GO:…
OG0004599	MC873=1+	Protein-glutamate O-methyltransferase	UM848_10491,UM873_15268,UM873_15272	GO:0051998,GO:0008213,GO:0030896,GO:0043414,GO:0005829,GO:0016791,GO:0004512,GO:0030170,GO:0046872,GO:2001020,GO:0016311,GO:0000077,GO:0016491,GO:1990748,GO:0006021,GO:0008654,GO:0055114,GO:0051998,GO:0008213,GO:0030896,GO:0043414,GO:0005829,GO:0016791,GO:0004512,GO:0046872,GO:0030170,GO:2001020,GO:0016311,GO:0000077,GO:0016491,GO:1990748,GO:0006021,GO:0008654,GO:0055114,GO:0051998,GO:0008213,GO:…
OG0004600	MC873=1+	High-affinity glucose transporter	UM848_10492,UM873_15267,UM873_15273	GO:0022857,GO:0055085,GO:0016021,GO:0016846,GO:0008643,GO:0031226,GO:0005623,GO:0015672,GO:0016813,GO:0051594,GO:0010255,GO:0022857,GO:0055085,GO:0016021,GO:0016846,GO:0008643,GO:0031226,GO:0015672,GO:0005623,GO:0051594,GO:0016813,GO:0010255
OG0004601	MC848=1+	HIT domain-containing protein (Fragment)	UM848_10493,UM848_11201,UM873_09687	GO:0016279,GO:0018022,GO:0005737,GO:0003676,GO:0016279,GO:0018022,GO:0005737,GO:0003676,GO:0050662
OG0004602	MC848=1+	Metal homeostatis protein bsd2	UM848_10494,UM848_11202,UM873_09688	GO:0007034,GO:0016021,GO:0004707,GO:0030001,GO:0016798,GO:0048471,GO:0005783,GO:0005794,GO:0044265,GO:0031398,GO:0005524,GO:0000165,GO:0005840,GO:0045491,GO:0003735,GO:0000272,GO:0030163,GO:0000902,GO:0006508,GO:0006412,GO:0007034,GO:0016021,GO:0004707,GO:0030001,GO:0016798,GO:0048471,GO:0005783,GO:0005794,GO:0044265,GO:0031398,GO:0005524,GO:0005840,GO:0045491,GO:0000165,GO:0003735,GO:0000272,GO:…
OG0004603	MC848=1+	Mitochondrial protein Fmp	UM848_10495,UM848_11203,UM873_09689	GO:0016021,GO:0017062,GO:0016705,GO:0005506,GO:0033108,GO:0003723,GO:0020037,GO:0031304,GO:0055114
OG0004604	MC848=1+	Probable nucleolar rRNA processing protein GAR1	UM848_10496,UM848_11204,UM873_09690	GO:0042765,GO:1990259,GO:0000494,GO:1990258,GO:0004252,GO:0031428,GO:0015030,GO:0032040,GO:0008649,GO:0006508,GO:0031167,GO:0003723,GO:1990259,GO:0000494,GO:0042765,GO:1990258,GO:0031428,GO:0004252,GO:0015030,GO:0008649,GO:0032040,GO:0031167,GO:0003723,GO:0006508
OG0004605	MC848=1+	Cryptochrome	UM848_10497,UM848_11205,UM873_09691	GO:0051103,GO:0003910,GO:0031225,GO:0005634,GO:0006310,GO:0003677,GO:0005886,GO:0016705,GO:0005506,GO:0071897,GO:0020037,GO:0006260,GO:0016021,GO:0005524,GO:0055114,GO:0016740,GO:0051103,GO:0003910,GO:0031225,GO:0005886,GO:0006310,GO:0003677,GO:0005634,GO:0016705,GO:0005506,GO:0071897,GO:0020037,GO:0006260,GO:0016021,GO:0005524,GO:0055114,GO:0016740,GO:0051103,GO:0003910,GO:0031225,GO:0005886,GO:…
OG0004606	MC848=1+	Ran guanine nucleotide release factor	UM848_10498,UM848_11206,UM873_09692	GO:0004842,GO:0016567,GO:0005840,GO:0003735,GO:0046872,GO:0006412,GO:0004842,GO:0016567,GO:0005840,GO:0003735,GO:0046872,GO:0016021,GO:0006412
OG0004607	MC848=1+	Proteasome regulatory particle subunit	UM848_10499,UM848_11207,UM873_09693	GO:0000502,GO:0004377,GO:0097502,GO:0043248,GO:0006511,GO:0016787,GO:0016301,GO:0005829,GO:0005198,GO:0005634,GO:0016310
OG0004608	MC848=1+	NADH-ubiquinone oxidoreductase subunit	UM848_10500,UM848_11208,UM873_09694	GO:0050662,GO:0018022,GO:0005737,GO:0016021,GO:0003824,GO:1901006,GO:0003676,GO:0033014,GO:0055114
OG0004609	MC848=1+	Ubiquitin carboxyl-terminal hydrolase	UM848_10501,UM848_11209,UM873_09695	GO:0016578,GO:0004843,GO:0071819,GO:0046695,GO:0000124,GO:0006511,GO:0008270,GO:0060090,GO:0004497,GO:0005515,GO:0034729,GO:0051568,GO:0008380,GO:0055114
OG0004610	MC848=1+	RNA-processing protein HAT helix	UM848_10502,UM848_11210,UM873_09696	GO:0030515,GO:0000462,GO:0034388,GO:0032040,GO:0004672,GO:0005524,GO:0006468
OG0004611	MC848=1+	Probable FGF receptor activating protein 1	UM848_10503,UM848_11211,UM873_09697	GO:0016021,GO:0003747,GO:0006415
OG0004612	MC848=1+	Ureidoglycolate hydrolase	UM848_10504,UM848_11212,UM873_09698	GO:0004848,GO:0000256,GO:0016021,GO:0050385,GO:0055085,GO:0006139
OG0004613	MC848=1+	MFS general substrate transporter	UM848_10505,UM848_11213,UM873_09699	GO:0055085,GO:0016021,GO:0004848,GO:0050385,GO:0000256,GO:0071628,GO:0008080,GO:0022857
OG0004614	MC848=1+	Short chain dehydrogenase	UM848_10506,UM848_11214,UM873_09700	GO:0016491,GO:0055114,GO:0016021,GO:0035999,GO:0006555,GO:0022857,GO:0055085
OG0004615	MC848=1+	Cyanide hydratase	UM848_10507,UM848_11215,UM873_09701	GO:0030196,GO:0019500,GO:0005634,GO:0016810,GO:0016021,GO:0016746,GO:0004499,GO:0006357,GO:0000981,GO:0050661,GO:0050660,GO:0008270,GO:0055085,GO:0055114,GO:0030196,GO:0019500,GO:0005634,GO:0016810,GO:0016021,GO:0018822,GO:0016746,GO:0004499,GO:0051410,GO:0000981,GO:0050661,GO:0006357,GO:0050660,GO:0008270,GO:0055085,GO:0055114
OG0004616	MC848=1+	Unknown protein	UM848_10508,UM848_11216,UM873_09702
OG0004617	MC848=1+	Dienelactone hydrolase	UM848_10510,UM848_11217,UM873_09703	GO:0016787,GO:0046855,GO:0009570,GO:0046854,GO:0003746,GO:0016021,GO:0008270,GO:0030246,GO:0004672,GO:0006414,GO:0005524,GO:0006468
OG0004618	MC848=1+	RRM domain-containing protein (Fragment)	UM848_10513,UM848_11219,UM873_09706	GO:0003723
OG0004619	MC848=1+	Sec34-domain-containing protein	UM848_10514,UM848_11220,UM873_09707	GO:0005801,GO:0006886,GO:0016020,GO:0008299,GO:0005801,GO:0006886,GO:0043531,GO:0016020,GO:0003824,GO:0009116
OG0004620	MC848=1+	Mitochondrial carnitine acylcarnitine carrier	UM848_10515,UM848_11221,UM873_09708	GO:0022857,GO:0055085,GO:0016021,GO:0016846,GO:0005743,GO:0015822,GO:0015807,GO:0006839,GO:0015893,GO:0008643,GO:0022857,GO:0055085,GO:0016021,GO:0016846,GO:0015822,GO:0015807,GO:0006839,GO:0015893,GO:0008643
OG0004621	MC873=1+	Unknown protein	UM848_10546,UM873_03539,UM873_08482
OG0004622	MC848=1+	Unknown protein	UM848_10650,UM848_10861,UM873_14385	GO:0034599,GO:0005789,GO:0016021
OG0004623	MC848=1+	Mitochondrial rna-splicing protein mrs3,Mitochondrial substrate/solute carrier	UM848_10845,UM848_14536,UM873_13963	GO:0022857,GO:0055085,GO:0016021,GO:0022857,GO:0055085,GO:0016021,GO:0004816,GO:0030659,GO:0006421,GO:0005524,GO:0005794,GO:0015631,GO:0003676,GO:0004842,GO:0006914,GO:0046872,GO:0000902,GO:0015031,GO:0006839,GO:0006826,GO:0016567
OG0004624	MC848=1+	Tubulin-folding cofactor C,Tubulin-specific chaperone C	UM848_10846,UM848_14537,UM873_13964	GO:0007023,GO:0015631,GO:0005737,GO:0000902,GO:0005634,GO:0017176,GO:0016021,GO:0005525,GO:0005874,GO:0007021,GO:0000226,GO:0016874,GO:0007623,GO:0005200,GO:0006506,GO:0003924,GO:0006355,GO:0000278,GO:0007023,GO:0015631,GO:0005737,GO:0000902,GO:0005634,GO:0017176,GO:0016021,GO:0005525,GO:0005874,GO:0007021,GO:0000226,GO:0016874,GO:0007623,GO:0006506,GO:0005200,GO:0003924,GO:0005524,GO:0006355
OG0004625	MC848=1+	Probable NADH2 dehydrogenase (Ubiquinone) 21.3K chain	UM848_10847,UM848_14538,UM873_13965
OG0004626	MC848=1+	Related to multi copy suppressor SYS1	UM848_10848,UM848_14539,UM873_13966	GO:0016021,GO:0043001,GO:0001004,GO:0034067,GO:0070898,GO:0006895,GO:0031228,GO:0005802,GO:0005829
OG0004627	MC848=1+	Class II aaRS and biotin synthetase	UM848_10849,UM848_14541,UM873_13968	GO:0004816,GO:0006421,GO:0016021,GO:0005524,GO:0003676,GO:0004571,GO:0005509,GO:0022857,GO:0055085
OG0004628	MC848=1+	p-loop containing nucleoside triphosphate hydrolase protein,p-loop containing nucleoside triphosphate hydrolase	UM848_10850,UM848_14542,UM873_13969	GO:0005524,GO:0006891,GO:0017119,GO:0051013,GO:0000139,GO:0031122,GO:0005634,GO:0009058,GO:0016021,GO:0004571,GO:0008568,GO:0005509,GO:0030170,GO:0005524,GO:0006891,GO:0017119,GO:0051013,GO:0031122,GO:0005634,GO:0016020,GO:0009058,GO:0004571,GO:0008568,GO:0005509,GO:0030170
OG0004629	MC848=1+	alpha-1,2-Mannosidase	UM848_10851,UM848_14543,UM873_13970	GO:0004571,GO:0016020,GO:0008152,GO:0005509,GO:0034976,GO:0010243,GO:0005783,GO:0005794,GO:0016757,GO:0005524,GO:0004571,GO:0016020,GO:0008152,GO:0019773,GO:0005509,GO:0005783,GO:0005794,GO:0034976,GO:0070003,GO:0010243,GO:0004175,GO:0016757,GO:0005634,GO:0005524
OG0004630	MC848=1+	3-oxo-Delta(4,5)-steroid 5-beta-reductase,3-oxo-Delta(45)-steroid 5-beta-reductase protein	UM848_10852,UM848_14544,UM873_13971	GO:0000981,GO:0006357,GO:0016021,GO:0006351,GO:0008270,GO:0050662,GO:0005634,GO:0003677,GO:0003796,GO:0016998,GO:0009253,GO:0016021,GO:0003796,GO:0016998,GO:0009253
OG0004631	MC848=1+	FAD-containing monooxygenase EthA,Flavin-binding monooxygenase	UM848_10853,UM848_14545,UM873_13972	GO:0004499,GO:0055114,GO:0016021,GO:0050661,GO:0050660,GO:0004499,GO:0055114,GO:0016021,GO:0055085,GO:0050661,GO:0050660,GO:0022857,GO:0004499,GO:0055114,GO:0106068,GO:0007062,GO:0000793,GO:0050661,GO:0000724,GO:0050660,GO:0016021,GO:0022857,GO:0055085
OG0004632	MC848=1+	Unknown protein	UM848_10854,UM848_14546,UM873_13973
OG0004633	MC848=1+	Unknown protein	UM848_10855,UM848_14547,UM873_13974	GO:0045132,GO:0016407,GO:0016021,GO:0000070,GO:0007062,GO:0034421,GO:0006275,GO:0045132,GO:0016407,GO:0043596,GO:0000790,GO:0000070,GO:0003682,GO:0007062,GO:0070058,GO:0007088,GO:0018393,GO:0032200,GO:0030261,GO:0006302,GO:0006260
OG0004634	MC848=1+	Mediator of RNA polymerase II transcription subunit 11	UM848_10856,UM848_14548,UM873_13975	GO:0005737,GO:0003712,GO:0006357,GO:0016592,GO:0051082,GO:0004709,GO:0000166,GO:0008289,GO:0035639,GO:0008144,GO:0016021,GO:0097367,GO:0000186,GO:0006457,GO:0000165,GO:0006744,GO:0005737,GO:0003712,GO:0006357,GO:0016592,GO:0051082,GO:0004709,GO:0000166,GO:0008289,GO:0035639,GO:0008144,GO:0016021,GO:0097367,GO:0006457,GO:0000186,GO:0000165,GO:0006744
OG0004635	MC848=1+	Mitochondrial 54s ribosomal protein 36	UM848_10858,UM848_14549,UM873_13976	GO:0005762,GO:0032543,GO:0003735
OG0004636	MC848=1+	Di-copper centre-containing	UM848_10859,UM848_14550,UM873_13977	GO:0016491,GO:0055114,GO:0016021,GO:0046872,GO:0090502,GO:0033897,GO:0020037,GO:0003723
OG0004637	MC848=1+	DUF914 domain containing protein (Fragment)	UM848_10860,UM848_14551,UM873_13978	GO:0016021
OG0004638	MC873=1+	Unknown protein	UM848_10937,UM873_00692,UM873_09271
OG0004639	MC873=1+	HET domain-containing protein,Unknown protein	UM848_10958,UM873_00712,UM873_09292	GO:0016021
OG0004640	MC873=1+	Heterokaryon incompatibility,Unknown protein	UM848_10992,UM873_06920,UM873_09537	GO:0043531,GO:0005871,GO:0009116,GO:0003777,GO:0007165,GO:0015031,GO:0005789,GO:0005783,GO:0016021,GO:0016788,GO:0003676,GO:0043531,GO:0005871,GO:0009116,GO:0003777,GO:0016021,GO:0043564,GO:0005576,GO:0016042,GO:0005737,GO:0006168,GO:0004252,GO:0046373,GO:0003999,GO:0006508,GO:0008270,GO:0030248,GO:0046556,GO:0004499,GO:0006303,GO:0050660,GO:0000723,GO:0050661,GO:0016192,GO:0042162,GO:0055114,GO:…
OG0004641	MC848=1+	Related to 2-3-cyclic-nucleotide 3-phosphodiesterase,Unknown protein	UM848_10993,UM848_11646,UM873_13421	GO:0009116
OG0004642	MC873=1+	DAO domain-containing protein (Fragment)	UM848_11065,UM873_11067,UM873_11221	GO:0016491,GO:0055114,GO:0005737,GO:0032366
OG0004643	MC848=1+	Ribosomal protein S13	UM848_11193,UM848_13513,UM873_12540	GO:0003735,GO:0005840,GO:0006412,GO:0003723,GO:0004351,GO:0005829,GO:0030170,GO:1990904,GO:0008270,GO:0016491,GO:0006536,GO:0055114,GO:0003735,GO:0006412,GO:0005840,GO:0003723,GO:0004351,GO:0005829,GO:0030170,GO:0008270,GO:0016491,GO:0006536,GO:0055114
OG0004644	MC848=1+	37S ribosomal protein, mitochondrial	UM848_11222,UM848_15305,UM873_09709	GO:0015935,GO:0003735,GO:0006412,GO:0019867
OG0004645	MC848=1+	Unknown protein	UM848_11234,UM848_12650,UM873_11242
OG0004646	MC848=1+	Phosphatases II,Tyrosine/serine/threonine protein phosphatase-like protein 2	UM848_11257,UM848_11951,UM873_06728	GO:0008138,GO:0006470,GO:0005654,GO:1990444,GO:0004725,GO:0005737,GO:0016021,GO:0062025,GO:0032435,GO:0032091,GO:0070372,GO:0043086
OG0004647	MC848=1+	O-linked N-acetylglucosamine transferase OGT	UM848_11258,UM848_11950,UM873_06727	GO:0016757,GO:0006470,GO:0016021,GO:0008138,GO:0006493
OG0004648	MC848=1+	Glycoside hydrolase 2 (Mannanase, beta-galactosidase)	UM848_11259,UM848_11949,UM873_06726	GO:0042254,GO:0005525,GO:0005634,GO:0030686,GO:0034511,GO:0070013,GO:0034471,GO:0090502,GO:0043232,GO:0005737,GO:0016072,GO:0003924,GO:0016021,GO:0008233,GO:0043386,GO:0006508,GO:0042254,GO:0005525,GO:0005634,GO:0030686,GO:0034511,GO:0070013,GO:0034471,GO:0090502,GO:0043232,GO:0016072,GO:0005737,GO:0003924,GO:0008233,GO:0005524,GO:0006508
OG0004649	MC848=1+	PH domain-containing protein (Fragment)	UM848_11260,UM848_11947,UM873_06725	GO:1902657,GO:0005628
OG0004650	MC848=1+	Endo-beta-1,4-glucanase celB	UM848_11261,UM848_11946,UM873_06724	GO:0008810,GO:0030245,GO:0005576
OG0004651	MC848=1+	Ca2+-modulated nonselective cation channel polycystin	UM848_11263,UM848_11944,UM873_06723	GO:0016021
OG0004652	MC848=1+	U6 snRNA-associated Sm-like protein LSm4	UM848_11264,UM848_11943,UM873_06722	GO:0000956,GO:0005681,GO:0003723,GO:0000398,GO:0016301,GO:0005737,GO:0016310
OG0004653	MC848=1+	Sm domain-containing protein	UM848_11265,UM848_11942,UM873_06721	GO:0000956,GO:0000398
OG0004654	MC848=1+	Transcriptional regulator medusa	UM848_11266,UM848_11941,UM873_06720	GO:0016491,GO:0055114,GO:0005524,GO:0016740
OG0004655	MC848=1+	RRN7-type domain-containing protein	UM848_11267,UM848_11940,UM873_06719	GO:0001164,GO:0070860,GO:0001188,GO:0003735,GO:0005840,GO:0043022,GO:0016021,GO:0003746,GO:0006412,GO:0045905,GO:0045901,GO:0001164,GO:0070860,GO:0001188,GO:0043022,GO:0005840,GO:0003746,GO:0003735,GO:0045905,GO:0006452,GO:0045901
OG0004656	MC848=1+	EntF, Non-ribosomal peptide synthetase	UM848_11269,UM848_11939,UM873_06717	GO:0016491,GO:0055114,GO:0000938,GO:0006896,GO:0019905,GO:0032456,GO:0017137,GO:0042147,GO:0005829,GO:0003735,GO:0005840,GO:0006412,GO:0016491,GO:0055114,GO:0000938,GO:0006896,GO:0019905,GO:0032456,GO:0017137,GO:0042147,GO:0005829,GO:0003735,GO:0005840,GO:0006412,GO:0016021,GO:0016491,GO:0055114,GO:0000938,GO:0006896,GO:0019905,GO:0032456,GO:0042147,GO:0017137,GO:0005829,GO:0003735,GO:0005840,GO:…
OG0004657	MC848=1+	Alpha/beta-hydrolase	UM848_11270,UM848_11938,UM873_06716	GO:0016787,GO:0016787,GO:0016021
OG0004658	MC848=1+	Unknown protein	UM848_11271,UM848_11937,UM873_06715
OG0004659	MC848=1+	Metallo-dependent hydrolase	UM848_11272,UM848_11936,UM873_06714	GO:0016788
OG0004660	MC848=1+	V-type proton ATPase subunit d	UM848_11273,UM848_11935,UM873_06713	GO:0016021,GO:0015035,GO:1902358,GO:0004749,GO:0005643,GO:0008271,GO:0009116,GO:0009156,GO:0005783,GO:0006525,GO:0000287,GO:0008483,GO:0009165,GO:0030170,GO:0016301,GO:0055114,GO:0016310,GO:0016021,GO:0015035,GO:1902358,GO:0004749,GO:0008271,GO:0009116,GO:0009156,GO:0006525,GO:0000287,GO:0008483,GO:0009165,GO:0030170,GO:0016301,GO:0055114,GO:0016310
OG0004661	MC848=1+	Aldo keto reductase	UM848_11274,UM848_11934,UM873_06712	GO:0016491,GO:0055114,GO:0005829,GO:0016324,GO:0042840,GO:0006468,GO:0044598,GO:0005840,GO:0044597,GO:0019853,GO:0045202,GO:0004672,GO:0110095,GO:0005524,GO:0046185,GO:0016491,GO:0055114,GO:0005829,GO:0042840,GO:0016324,GO:0006468,GO:0044598,GO:0005840,GO:0044597,GO:0019853,GO:0045202,GO:0004672,GO:0110095,GO:0005524,GO:0046185
OG0004662	MC848=1+	Unknown protein	UM848_11276,UM848_11933,UM873_06711	GO:0000703,GO:0006285,GO:0005643,GO:0017056,GO:0006913,GO:0140078,GO:0016021,GO:0034504,GO:0005543,GO:0005739,GO:0003677,GO:0017038,GO:0050658,GO:0072594,GO:0006886,GO:0005507,GO:0005643,GO:0055114,GO:0006285,GO:0017056,GO:0006913,GO:0016491,GO:0000703,GO:0034504,GO:0140078,GO:0017038,GO:0016021,GO:0072594,GO:0005543,GO:0006886,GO:0005739,GO:0003677,GO:0017056,GO:0005643,GO:0006285,GO:0000703,GO:…
OG0004663	MC848=1+	Nitrate reductase	UM848_11277,UM848_11932,UM873_06710	GO:0050464,GO:0006809,GO:0016021,GO:0042128,GO:0030151,GO:0043546,GO:0020037,GO:0055114,GO:0071949
OG0004664	MC848=1+	Nitrite reductase	UM848_11278,UM848_11931,UM873_06709	GO:0008942,GO:0055114,GO:0016021,GO:0042128,GO:0051537,GO:0020037,GO:0015707,GO:0015706,GO:0050661,GO:0050660,GO:0015113,GO:0055085,GO:0015112,GO:0016857,GO:0051539,GO:0046872
OG0004665	MC848=1+	Probable carnitine transport protein,Unknown protein	UM848_11279,UM848_11930,UM873_06708	GO:1902272,GO:0000329,GO:0022857,GO:1902269,GO:2001025,GO:1904064,GO:0005789,GO:0006865,GO:0005887,GO:0055085
OG0004666	MC848=1+	60S ribosomal protein L	UM848_11280,UM848_11929,UM873_06707	GO:0003735,GO:0005840,GO:0006412,GO:0003735,GO:0006412,GO:0005840
OG0004667	MC848=1+	Translocation protein Sec62-domain-containing protein (Fragment)	UM848_11281,UM848_11928,UM873_06706	GO:0030176,GO:0015031,GO:0022857,GO:0005783,GO:0072599,GO:0090150,GO:0046907,GO:0055085
OG0004668	MC848=1+	Murein transglycosylase	UM848_11282,UM848_15372,UM873_06705	GO:0004553,GO:0005975,GO:0005576,GO:0016021,GO:0004672,GO:0003676,GO:0044260,GO:0036211,GO:0022857,GO:0016310,GO:0055085,GO:0005524,GO:0004553,GO:0005975,GO:0005576,GO:0016021,GO:0004672,GO:0044260,GO:0003676,GO:0036211,GO:0016310,GO:0022857,GO:0055085,GO:0005524,GO:0004553,GO:0005975,GO:0005576,GO:0016021,GO:0004672,GO:0044260,GO:0003676,GO:0036211,GO:0022857,GO:0016310,GO:0055085,GO:0005524
OG0004669	MC848=1+	Eukaryotic translation initiation factor 2 subunit alpha	UM848_11283,UM848_15371,UM873_06704	GO:0003743,GO:0006413,GO:0005850,GO:0043614,GO:0010494,GO:0033290,GO:0008236,GO:0002181,GO:0005851,GO:0003924,GO:0016020,GO:0005525,GO:0022618,GO:0005840,GO:0043022,GO:0016705,GO:0004497,GO:0005506,GO:0020037,GO:0006508,GO:0055114,GO:0003743,GO:0006413,GO:0005850,GO:0043614,GO:0010494,GO:0033290,GO:0008236,GO:0002181,GO:0005851,GO:0003924,GO:0016020,GO:0005525,GO:0022618,GO:0043022,GO:0016705,GO:…
OG0004670	MC848=1+	S-adenosyl-L-methionine-dependent methyltransferase	UM848_11294,UM848_14753,UM873_09800	GO:0008168,GO:0032259,GO:0055114,GO:0004499,GO:0050661,GO:0050660
OG0004671	MC848=1+	Protein phosphatase	UM848_11299,UM848_14748,UM873_14851	GO:0004721,GO:0006470,GO:0005739,GO:0046872,GO:0005840,GO:0003676,GO:0004721,GO:0006470,GO:0005739,GO:0046872,GO:0016021,GO:0006397
OG0004672	MC873=1+	Amidase signature enzyme,Peroxyureidoacrylate/ureidoacrylate amidohydrolase RutB	UM848_11426,UM873_04403,UM873_07151	GO:0003824,GO:0016787
OG0004673	MC873=1+	1,2-dihydroxy-3-keto-5-methylthiopentene dioxygenase	UM848_11445,UM873_04385,UM873_04714	GO:0045735,GO:0055114,GO:0016021,GO:0051213,GO:0045735,GO:0055114,GO:0016021,GO:0051213,GO:0016787
OG0004674	MC873=1+	MFS domain-containing protein (Fragment),Unknown protein	UM848_11644,UM873_13423,UM873_13540	GO:0055085,GO:0016021,GO:0042910,GO:0015297,GO:0042908,GO:0031226,GO:0015893,GO:0050660
OG0004675	MC848=1+	Unknown protein	UM848_11732,UM848_14083,UM873_13305
OG0004676	MC848=1+	Unknown protein	UM848_11733,UM848_14082,UM873_13304
OG0004677	MC848=1+	Optic atrophy 3 protein-domain-containing protein	UM848_11734,UM848_14081,UM873_13303	GO:0016459,GO:0003779,GO:0019216,GO:0003774,GO:0016021,GO:0000184,GO:0043009,GO:0005524,GO:0005739,GO:0003723,GO:0016459,GO:0003779,GO:0019216,GO:0003774,GO:0016021,GO:0005524,GO:0005739
OG0004678	MC873=1+	Zinc finger transcription factor ace1	UM848_11832,UM873_09398,UM873_13592
OG0004679	MC848=1+	Beta-glucan synthesis-associated	UM848_11849,UM848_13696,UM873_10449	GO:0006077,GO:0004553,GO:0016021,GO:0051274,GO:0031227,GO:0003924,GO:0005525,GO:0005886,GO:0030246,GO:0031505,GO:0016740,GO:0006077,GO:0004553,GO:0016021,GO:0051274,GO:0031227,GO:0030246,GO:0003924,GO:0005525,GO:0005886,GO:0031505,GO:0016740
OG0004680	MC848=1+	Isopenicillin-N N-acyltransferase	UM848_11850,UM848_13697,UM873_10450	GO:0005484,GO:0005794,GO:0061025,GO:0016192,GO:0015031,GO:0016746,GO:0016021,GO:0000149,GO:0004834,GO:0045254,GO:0031201,GO:0004630,GO:0031902,GO:0008270,GO:0012507,GO:0070290,GO:0005759,GO:0072666,GO:0008168,GO:0003677,GO:0048284,GO:0016050,GO:0016482,GO:0140096,GO:0007034,GO:0005789,GO:0000162,GO:0005634,GO:0006351,GO:0005829,GO:0006090,GO:0006654,GO:0048017,GO:0016042,GO:0005484,GO:0005794,GO:…
OG0004681	MC848=1+	Unknown protein	UM848_11851,UM848_13698,UM873_10451
OG0004682	MC848=1+	ASST-domain-containing protein,Arylsulfotransferase ASST	UM848_11852,UM848_13699,UM873_10452	GO:0016021,GO:0016740,GO:0098822,GO:0018307,GO:0002143,GO:0005623,GO:0015035,GO:0005829,GO:0008641,GO:0006777,GO:0045454,GO:0009055,GO:0046872,GO:0005524,GO:0006914,GO:0022900,GO:0016787,GO:0003723,GO:0140096,GO:0006364,GO:0032259,GO:0006468,GO:0016021,GO:0061604,GO:0098822,GO:0061605,GO:0018307,GO:0004792,GO:0002143,GO:0005829,GO:0008641,GO:0032039,GO:0030684,GO:0006777,GO:0046872,GO:0033167,GO:…
OG0004683	MC848=1+	Phospholipase	UM848_11853,UM848_13700,UM873_10453	GO:0004630,GO:0006654,GO:0016021,GO:0070290,GO:0048017,GO:0016042,GO:0048037
OG0004684	MC848=1+	Pyridoxamine phosphate oxidase	UM848_11854,UM848_13701,UM873_10454	GO:0048037,GO:0016021,GO:0042823,GO:0004733,GO:0000502,GO:0055085,GO:0022857,GO:0016301,GO:0006857,GO:0055114,GO:0016310
OG0004685	MC848=1+	Aminobutyraldehyde dehydrogenase	UM848_11855,UM848_13702,UM873_10455	GO:0016491,GO:0055114,GO:0005739,GO:0000184,GO:0005506,GO:0005634,GO:0020037,GO:0016021,GO:0003723,GO:0030246,GO:0022857,GO:0055085,GO:0006355,GO:0016491,GO:0055114,GO:0043231,GO:0000184,GO:0005506,GO:0020037,GO:0005737,GO:0016021,GO:0003723,GO:0022857,GO:0055085,GO:0006355
OG0004686	MC848=1+	NADPH:adrenodoxin oxidoreductase, mitochondrial	UM848_11856,UM848_13703,UM873_10456	GO:0015039,GO:0005739,GO:0055114
OG0004687	MC848=1+	Unknown protein	UM848_11857,UM848_13704,UM873_10457	GO:0016021
OG0004688	MC848=1+	MFS general substrate transporter	UM848_11858,UM848_13705,UM873_10458	GO:0055085,GO:0022857,GO:0016021,GO:0000329,GO:0000296,GO:0008762,GO:0042908,GO:0004096,GO:0020037,GO:0031226,GO:0015848,GO:0009166,GO:0016705,GO:0046872,GO:0042744,GO:0005576,GO:0005794,GO:0055114,GO:0016787,GO:0050660,GO:0006979,GO:0098869,GO:0008643,GO:0055085,GO:0022857,GO:0016021,GO:0000329,GO:0042908,GO:0000296,GO:0008762,GO:0004096,GO:0020037,GO:0031226,GO:0015848,GO:0042744,GO:0016705,GO:…
OG0004689	MC848=1+	5-formyltetrahydrofolate cyclo-ligase,General amino acid permease	UM848_11859,UM848_13952,UM873_10459	GO:0000981,GO:0006357,GO:0005634,GO:0006351,GO:0005544,GO:0008270,GO:0005509,GO:0003677,GO:0016491,GO:0016874,GO:0055114,GO:0000981,GO:0006357,GO:0005634,GO:0006351,GO:0008270,GO:0016874,GO:0003677,GO:0016491,GO:0055114
OG0004690	MC848=1+	Pectate lyase plyB	UM848_11860,UM848_13953,UM873_10460	GO:0000272,GO:0005576,GO:0016829,GO:0070051,GO:0046872,GO:0004601,GO:0045488,GO:0042737,GO:0020037,GO:0071555,GO:0006979,GO:0098869,GO:0055114,GO:0000272,GO:0005576,GO:0016829,GO:0070051,GO:0046872,GO:0045488,GO:0042737,GO:0071555
OG0004691	MC848=1+	Glycosyl hydrolase	UM848_11861,UM848_13954,UM873_10461	GO:0030246,GO:0016021,GO:0055085,GO:0008152,GO:0016787,GO:0005829,GO:0022857,GO:0098869,GO:0005634,GO:0004601,GO:0030246,GO:0016021,GO:0055085,GO:0008152,GO:0016787,GO:0022857,GO:0098869,GO:0004601
OG0004692	MC848=1+	FAD dependent oxidoreductase	UM848_11862,UM848_13955,UM873_10462	GO:0016491,GO:0055114,GO:0016021,GO:0006351,GO:0005634,GO:0051287,GO:0008270,GO:0003677
OG0004693	MC848=1+	Short-chain dehydrogenase	UM848_11863,UM848_13956,UM873_10463	GO:0016491,GO:0055114,GO:0016021,GO:0006415,GO:0003747
OG0004694	MC848=1+	MFS general substrate transporter	UM848_11864,UM848_13957,UM873_10464	GO:0055085,GO:0016021,GO:0022857,GO:0016491,GO:0055114
OG0004695	MC848=1+	Leptomycin B resistance protein pmd1	UM848_11866,UM848_13960,UM873_10466	GO:0042626,GO:0055085,GO:0016021,GO:0016887,GO:0005524
OG0004696	MC848=1+	Electron transfer flavo protein alpha-subunit	UM848_11867,UM848_13961,UM873_10467	GO:0005840,GO:0000470,GO:0008138,GO:0006470,GO:0003723,GO:0030686,GO:0000502,GO:0005524,GO:0016021
OG0004697	MC848=1+	DNA helicase	UM848_11868,UM848_13962,UM873_10468	GO:0042555,GO:0006270,GO:0003678,GO:0005634,GO:0032508,GO:0003677,GO:0005524,GO:1902299,GO:0000727,GO:1902969,GO:0006271
OG0004698	MC848=1+	Phosphoribosyl pyrophosphokinase	UM848_11869,UM848_13963,UM873_10469	GO:0004749,GO:0009116,GO:0002189,GO:0010494,GO:0009156,GO:0000287,GO:0016301,GO:0009165,GO:0016310,GO:0031505,GO:0006015
OG0004699	MC848=1+	Diacetyl reductase,Short-chain dehydrogenase/reductase SDR	UM848_11870,UM848_13964,UM873_10470	GO:0016491,GO:0055114,GO:0005623,GO:0045150,GO:0045454,GO:0004749,GO:0000287,GO:0009116,GO:0004312,GO:0009156,GO:0004518,GO:0009165,GO:0006281,GO:0090305,GO:0016491,GO:0055114,GO:0005623,GO:0045150,GO:0045454,GO:0004749,GO:0000287,GO:0009116,GO:0009156,GO:0004312,GO:0004518,GO:0009165,GO:0006281,GO:0090305
OG0004700	MC848=1+	DASH complex subunit ask1	UM848_11871,UM848_13965,UM873_10471	GO:0042729,GO:0008608,GO:0043015,GO:0004430,GO:0072686,GO:0007020,GO:0006355,GO:0043189,GO:0000922,GO:0005815,GO:0046854,GO:0042729,GO:0008608,GO:0043015,GO:0072686,GO:0007020,GO:0006355,GO:0000922,GO:0043189,GO:0005815,GO:0042729,GO:0008608,GO:0043015,GO:0072686,GO:0007020,GO:0006355,GO:0043189,GO:0000922,GO:0005815
OG0004701	MC848=1+	Renal osmotic stress-induced Na-Cl organic solute cotransporter,Unknown protein	UM848_11872,UM848_13966,UM873_10472	GO:0005328,GO:0006836,GO:0016021,GO:0006013,GO:0005634,GO:0035335,GO:0005886,GO:0006351,GO:0004559,GO:0008138,GO:0030246,GO:0004725,GO:0055114,GO:0016491,GO:0008270,GO:0003677
OG0004702	MC873=1+	2-methylcitrate dehydratase PrpD,Unknown protein	UM848_11896,UM873_10497,UM873_14143	GO:0016829,GO:0006357,GO:0005634,GO:0006351,GO:0000981,GO:0008270,GO:0016301,GO:0003677,GO:0016310,GO:0016829,GO:0006357,GO:0005634,GO:0006351,GO:0000981,GO:0008270,GO:0016301,GO:0016310,GO:0003677,GO:0016829,GO:0019629,GO:0051537
OG0004703	MC873=1+	4HBT domain-containing protein (Fragment)	UM848_11899,UM873_13079,UM873_15310	GO:0016021,GO:0004020,GO:0000103,GO:0015078,GO:1902600,GO:0033180,GO:0016310,GO:0005524,GO:0016021,GO:0004020,GO:0000103,GO:0016310,GO:0033180,GO:0015078,GO:1902600,GO:0005524
OG0004704	MC873=1+	Ubiquitin-conjugating enzyme variant MMS2	UM848_11900,UM873_10896,UM873_13080
OG0004705	MC873=1+	AMID-like mitochondrial oxidoreductase	UM848_11901,UM873_10895,UM873_13081	GO:0016491,GO:0055114,GO:0016021
OG0004706	MC873=1+	Benomyl methotrexate resistance protein	UM848_11902,UM873_10894,UM873_13082	GO:0019120,GO:0055085,GO:0016021
OG0004707	MC873=1+	Pleiotropic regulator 1	UM848_11903,UM873_10892,UM873_13084	GO:0005662,GO:0000398,GO:0000974,GO:0080008,GO:0071013,GO:0005737
OG0004708	MC873=1+	Unknown protein	UM848_11904,UM873_10891,UM873_13085
OG0004709	MC873=1+	DNA repair protein RAD51 homolog	UM848_11905,UM873_10890,UM873_13086	GO:1990426,GO:0000150,GO:0005634,GO:0003697,GO:0003690,GO:0008094,GO:0035861,GO:0000775,GO:0000724,GO:1905334,GO:0005524,GO:0000793,GO:0070013,GO:0016021,GO:0042148,GO:1990918,GO:0007533,GO:0006312,GO:0042802,GO:0003684,GO:0036297,GO:0000723,GO:0051260,GO:0090735,GO:0070192,GO:0010212,GO:0065004,GO:1990426,GO:0000150,GO:0005634,GO:0003697,GO:0003690,GO:0008094,GO:0035861,GO:0000775,GO:0000724,GO:…
OG0004710	MC873=1+	Unknown protein	UM848_11906,UM873_10889,UM873_13087
OG0004711	MC873=1+	Related to voltage-gated shaker-like K+ channel, subunit beta/KCNAB	UM848_11907,UM873_10888,UM873_13088
OG0004712	MC873=1+	Unknown protein	UM848_11908,UM873_10887,UM873_13089
OG0004713	MC873=1+	Chromatin structure-remodeling complex subunit sfh1	UM848_11909,UM873_10886,UM873_13090	GO:0006338,GO:0000228,GO:0043565,GO:0008270,GO:0006355,GO:0005198,GO:0004672,GO:0030127,GO:0005524,GO:0031498,GO:0032986,GO:1904263,GO:0090114,GO:0000139,GO:1904949,GO:0034728,GO:0000785,GO:0006302,GO:0005840,GO:0015031,GO:0044267,GO:0043043,GO:0034645,GO:0010467,GO:0036211,GO:0016310,GO:0006338,GO:0000228,GO:0043565,GO:0008270,GO:0006355,GO:0005198,GO:0004672,GO:1904949,GO:0005524,GO:0000785,GO:…
OG0004714	MC873=1+	Lytic polysaccharide monooxygenase	UM848_11910,UM873_10885,UM873_13091	GO:0006032,GO:0008061,GO:0016021,GO:0004497,GO:0005840,GO:0016791,GO:0046872,GO:0003735,GO:0055114,GO:0016311,GO:0006412,GO:0006032,GO:0008061,GO:0016021,GO:0005618,GO:0004497,GO:0005840,GO:0042578,GO:0005576,GO:0003735,GO:0046872,GO:0004620,GO:0004252,GO:0055114,GO:0016311,GO:0006412,GO:0016042,GO:0006508
OG0004715	MC873=1+	Alpha-glucosidase,Glutathione S-transferase chloride channel C-terminal protein	UM848_11911,UM873_10884,UM873_13092	GO:0006032,GO:0008061,GO:0016021,GO:0035091,GO:0004565,GO:0016740,GO:0016021,GO:0035091,GO:0006032,GO:0008061,GO:0004565,GO:0016740,GO:0016021,GO:0035091,GO:0006032,GO:0008061,GO:0016740
OG0004716	MC873=1+	Amine oxidase	UM848_11913,UM873_10881,UM873_13094	GO:0016491,GO:0055114,GO:0000790,GO:0034648,GO:0034720,GO:0003682,GO:0008134,GO:0000122,GO:0050660,GO:0045944,GO:0016021,GO:0022857,GO:0055085
OG0004717	MC873=1+	ATP dependent RNA helicase	UM848_11915,UM873_10879,UM873_13095	GO:0004386,GO:0071013,GO:0005524,GO:0003676
OG0004718	MC873=1+	Cue domain-containing	UM848_11916,UM873_10878,UM873_13096	GO:0008081,GO:0006629,GO:0005737,GO:0006511,GO:0016021,GO:0016757,GO:0031624,GO:0043130,GO:0008081,GO:0006629,GO:0005737,GO:0016757,GO:0006511,GO:0016021,GO:0031624,GO:0043130,GO:0008081,GO:0006629,GO:0016021,GO:0016757,GO:0006511,GO:0031624,GO:0043130
OG0004719	MC873=1+	PITH domain-containing protein 1,PITH domain-containing protein 2	UM848_11917,UM873_10877,UM873_13097	GO:0005634,GO:0007034,GO:0003735,GO:0006412,GO:0005737,GO:0005840,GO:0005634,GO:0007034,GO:0004339,GO:2001070,GO:0006412,GO:0003735,GO:0005737,GO:0005840,GO:0005976,GO:0000502,GO:0016021
OG0004720	MC873=1+	Charged multivesicular body protein 6-B	UM848_11918,UM873_10876,UM873_13098	GO:0007034
OG0004721	MC873=1+	AAA family ATPase/60S ribosome export protein Rix7/60S ribosome export protein/Rix7,Ribosome biogenesis ATPase	UM848_11919,UM873_10875,UM873_13099	GO:0005524,GO:0017111,GO:0005524,GO:0051973,GO:0005634,GO:1990275,GO:0016887,GO:0042254
OG0004722	MC873=1+	GOLD domain-containing protein	UM848_11920,UM873_10874,UM873_13121	GO:0005789,GO:0016021
OG0004723	MC873=1+	GOLD domain-containing protein (Fragment),Supernatant protein factor (SPF), C-terminal	UM848_11921,UM873_10873,UM873_13122	GO:0016021,GO:0000398,GO:0050660,GO:0005688,GO:0046540,GO:0016627,GO:0005789,GO:0055114,GO:0016021,GO:0006621,GO:0050660,GO:0005793,GO:0007030,GO:0030134,GO:0016627,GO:0005688,GO:0006888,GO:0046540,GO:0000398,GO:0005783,GO:0005794,GO:0006886,GO:0005789,GO:0055085,GO:0055114
OG0004724	MC873=1+	S-adenosyl-L-methionine-dependent methyltransferase	UM848_11922,UM873_10872,UM873_13123	GO:0035091,GO:0016021,GO:0106004,GO:0005634,GO:0008176,GO:0000049,GO:0004499,GO:0050661,GO:0050660,GO:0055114
OG0004725	MC873=1+	FecCD domain containing protein (Fragment)	UM848_11923,UM873_10871,UM873_13124
OG0004726	MC873=1+	Prolyl-tRNA synthetase	UM848_11924,UM873_10870,UM873_13125	GO:0004827,GO:0006433,GO:0005737,GO:0016272,GO:0005524,GO:0043231,GO:0002161,GO:0051082,GO:0016740,GO:0106074,GO:0006457
OG0004727	MC873=1+	CCAAT-box-binding transcription factor	UM848_11925,UM873_10869,UM873_13126	GO:0042254,GO:0003743,GO:0005634,GO:0006413,GO:0016874
OG0004728	MC873=1+	Six-hairpin glycosidase	UM848_11926,UM873_10868,UM873_13127	GO:0016798,GO:0008152,GO:0005634,GO:0010309,GO:0005737,GO:0005506,GO:0016021,GO:0000981,GO:0016301,GO:0008270,GO:0006357,GO:0009987,GO:0016798,GO:0008152,GO:0005634,GO:0010309,GO:0005737,GO:0016021,GO:0005506,GO:0016301,GO:0009987
OG0004729	MC873=1+	FAD-binding PCMH-type domain-containing protein (Fragment),FAD-binding domain-containing protein (Fragment)	UM848_11927,UM873_10867,UM873_13128	GO:0071949,GO:0055114,GO:0016491
OG0004730	MC873=1+	Protein kinase domain-containing protein,Unknown protein	UM848_11960,UM873_12050,UM873_12644	GO:0004672,GO:0006468,GO:0005634,GO:0005524,GO:0016021,GO:0005737,GO:1905287,GO:1900237,GO:0008131,GO:0005509,GO:0005507,GO:0007165,GO:0048038,GO:0008134,GO:0009308,GO:0003677,GO:0050684,GO:0000245,GO:0044773,GO:0018209,GO:0198738,GO:0055114,GO:0006355,GO:0004672,GO:0006468,GO:0005634,GO:0016021,GO:0005524,GO:0005737,GO:0051726,GO:0007165,GO:0018209,GO:0198738,GO:0050684,GO:0000245,GO:0004672,GO:…
OG0004731	MC873=1+	Unknown protein	UM848_12154,UM873_06645,UM873_10193	GO:0022857,GO:0055085,GO:0016021,GO:0000213,GO:0016592,GO:0006865,GO:0003712,GO:0006388,GO:0090502,GO:0006357,GO:0003676,GO:1900749,GO:0034229,GO:0015871,GO:0031460,GO:0022857,GO:0055085,GO:0016021,GO:0003712,GO:0016592,GO:0006865,GO:0006357,GO:1900749,GO:0034229,GO:0015871,GO:0031460
OG0004732	MC873=1+	Unknown protein	UM848_12176,UM873_10730,UM873_12419
OG0004733	MC848=1+	40S ribosomal protein S1,Ribosomal 40S subunit protein S1B	UM848_12194,UM848_12313,UM873_14033	GO:0022627,GO:0003735,GO:0006412,GO:0003924,GO:0005525,GO:0009116,GO:0022627,GO:0003735,GO:0006412,GO:0016787,GO:0009116
OG0004734	MC848=1+	Unknown protein	UM848_12210,UM848_12331,UM873_13378	GO:0051377,GO:0006506,GO:0016021
OG0004735	MC873=1+	Unknown protein	UM848_12317,UM873_13392,UM873_13475
OG0004736	MC848=1+	D-xylose-proton symporter	UM848_12366,UM848_14233,UM873_13807	GO:0022857,GO:0055085,GO:0016021,GO:0008270,GO:0005634,GO:0006351,GO:0003677
OG0004737	MC848=1+	Mitochondrial 54s ribosomal protein 38 34	UM848_12737,UM848_14914,UM873_14449	GO:0015934,GO:0003735,GO:0006412,GO:0003755,GO:0070180,GO:0005761,GO:0016787,GO:0098798,GO:0000413
OG0004738	MC873=1+	Unknown protein	UM848_12941,UM873_10827,UM873_12029
OG0004739	MC848=1+	Unknown protein	UM848_13087,UM848_14518,UM873_13945
OG0004740	MC873=1+	Spindle pole body component	UM848_13309,UM873_09814,UM873_12886	GO:0043015,GO:0007020,GO:0000922,GO:0005815,GO:0005874,GO:0051011,GO:0005737,GO:0031122,GO:0032153,GO:0051225,GO:0032991,GO:0051321,GO:0000278
OG0004741	MC848=1+	Zn(2)-C6 fungal-type domain-containing protein (Fragment)	UM848_13458,UM848_13873,UM873_13022	GO:0000981,GO:0006357,GO:0005634,GO:0008270,GO:0016021,GO:0003677,GO:0006351,GO:0055085
OG0004742	MC873=1+	Unknown protein	UM848_13520,UM873_11690,UM873_12547
OG0004743	MC848=1+	Unknown protein	UM848_13526,UM848_13747,UM873_12553
OG0004744	MC848=1+	Piwi-domain-containing protein (Fragment)	UM848_13664,UM848_15349,UM873_15299	GO:0031047,GO:0003676,GO:0030958,GO:1990707,GO:0031934,GO:0033167,GO:0031618,GO:0016891,GO:1990432,GO:1990431,GO:0036404,GO:0070868,GO:0030702,GO:0051570,GO:0071046,GO:0000122,GO:0016441,GO:0090502,GO:0006397
OG0004745	MC848=1+	Anucleate primary sterigmata protein B,Glycosylphosphatidylinositol protein transamidase GAA1 component	UM848_13666,UM848_15265,UM873_15128	GO:0042765,GO:0004252,GO:0006508,GO:0042765,GO:0004252,GO:0006508,GO:0016255,GO:0016301,GO:0016310,GO:0042765,GO:0004252,GO:0006508,GO:0016310,GO:0016301
OG0004746	MC848=1+	Rhomboid protein 2	UM848_13667,UM848_15264,UM873_15127	GO:0004252,GO:0006508,GO:0042765,GO:0008061,GO:0047780,GO:0003994,GO:0000139
OG0004747	MC848=1+	RNA polymerase II-associated protein 1,Transcription factor	UM848_13668,UM848_15263,UM873_15126	GO:0006366,GO:0005665,GO:0003899,GO:0005829,GO:0016021,GO:0006366,GO:0016021
OG0004748	MC848=1+	HPC2 and ubinuclein domain-containing protein	UM848_13669,UM848_15262,UM873_15125	GO:0005840
OG0004749	MC873=1+	Zn(2)-C6 fungal-type domain-containing protein (Fragment)	UM848_13676,UM873_12807,UM873_14611	GO:0000981,GO:0006357,GO:0005634,GO:0008270,GO:0016021,GO:0071949,GO:0005524,GO:0055085,GO:0022857,GO:0003676,GO:0000981,GO:0006357,GO:0005634,GO:0008270,GO:0016021,GO:0071949,GO:0005524,GO:0055114,GO:0051287,GO:0016616,GO:0003677
OG0004750	MC848=1+	Alkyl hydroperoxide reductase subunit C/ Thiol specific antioxidant	UM848_13690,UM848_14950,UM873_14152	GO:0045454,GO:0016209,GO:0005623,GO:0016491,GO:0005634,GO:0055114,GO:0045145,GO:0098869,GO:0016021,GO:0004553,GO:0043565,GO:0005975,GO:0003700,GO:0090305,GO:0006259,GO:0006355,GO:0045454,GO:0016209,GO:0005623,GO:0016491,GO:0005634,GO:0055114,GO:0045145,GO:0098869,GO:0016021,GO:0004553,GO:0043565,GO:0090305,GO:0003700,GO:0005975,GO:0006259,GO:0006355,GO:0045454,GO:0016209,GO:0005623,GO:0055114,GO:…
OG0004751	MC848=1+	Pyrimidine 5'-nucleotidase	UM848_13691,UM848_14951,UM873_14151	GO:0016787,GO:0009166,GO:0016021,GO:0006206,GO:0016311
OG0004752	MC848=1+	Unknown protein	UM848_13692,UM848_14952,UM873_14150
OG0004753	MC848=1+	KH domain-containing protein 2,RNA binding	UM848_13693,UM848_14953,UM873_14149	GO:0003723
OG0004754	MC848=1+	Acetyltransferase component of pyruvate dehydrogenase complex	UM848_13694,UM848_15178,UM873_14148	GO:0004742,GO:0045254,GO:0006090,GO:0005759,GO:0071949,GO:0055114,GO:0016491,GO:0016021
OG0004755	MC848=1+	Guanine nucleotide exchange protein for ADP-robosylation factor,Related to SEC7, component of non-clathrin vesicle coat	UM848_13695,UM848_15177,UM873_14147	GO:0005086,GO:0032012,GO:0016021,GO:0003824,GO:0005086,GO:0032012,GO:0016021,GO:0070403,GO:0003824
OG0004756	MC848=1+	Unknown protein	UM848_13721,UM848_15389,UM873_15327
OG0004757	MC873=1+	SAM domain-containing protein (Fragment)	UM848_13744,UM873_07538,UM873_12618	GO:0007165,GO:0008270,GO:0016491,GO:0055114,GO:0007165,GO:0016301,GO:0008270,GO:0016491,GO:0016310,GO:0055114
OG0004758	MC848=1+	Acid phosphatase,Unknown protein	UM848_13782,UM848_14504,UM873_13898	GO:0016021,GO:0016021,GO:0006882,GO:0038023,GO:0005623
OG0004759	MC873=1+	Transcription elongation factor S-II	UM848_13870,UM873_12384,UM873_13019	GO:0006351,GO:0008270,GO:0005634,GO:0003746,GO:0006414,GO:0006355,GO:0001139,GO:0003899,GO:0001012,GO:0016301,GO:0031440,GO:0031334,GO:0065004,GO:0043244,GO:1903508,GO:0010628,GO:1903507,GO:2000113,GO:0010629,GO:0016310,GO:0006351,GO:0008270,GO:0005634,GO:0003746,GO:0006414,GO:0016021,GO:0006355,GO:0001139,GO:0003697,GO:0001012,GO:0004519,GO:0003899,GO:0016301,GO:0031440,GO:0006289,GO:0031334,GO:…
OG0004760	MC848=1+	Unknown protein	UM848_13903,UM848_14012,UM873_13550
OG0004761	MC873=1+	3' exoribonuclease family protein	UM848_13911,UM873_04902,UM873_13268	GO:0000178,GO:0006401,GO:0006396,GO:0000178,GO:0006401,GO:0016787,GO:0031981,GO:0006396,GO:0005737,GO:0016073,GO:0090503,GO:0043632,GO:0016072,GO:0016071,GO:0010629,GO:0042254,GO:0006399,GO:0000178,GO:0006401,GO:0017091,GO:0016787,GO:0031981,GO:0006396,GO:0005737,GO:0016073,GO:0090503,GO:0043632,GO:0016072,GO:0016071,GO:0010629,GO:0042254,GO:0006399
OG0004762	MC873=1+	Endosomal cargo receptor,Supernatant protein factor, C-terminal domain-containing protein	UM848_13919,UM873_12970,UM873_13105	GO:0016021,GO:0000398,GO:0016787,GO:0005524,GO:0005681,GO:0006621,GO:0005793,GO:0007030,GO:0030134,GO:0003676,GO:0006888,GO:0005783,GO:0005794,GO:0006886,GO:0016021,GO:0000398,GO:0016787,GO:0005524,GO:0005681,GO:0006621,GO:0005793,GO:0030134,GO:0007030,GO:0003676,GO:0012505,GO:0006888,GO:0031967,GO:0006886,GO:0031090,GO:0055088,GO:0016021,GO:0000398,GO:0036459,GO:0005681,GO:0005524,GO:0006621,GO:…
OG0004763	MC848=1+	MFS general substrate transporter	UM848_13948,UM848_15024,UM873_12206	GO:0055085,GO:0016021,GO:0019888,GO:0000329,GO:0016787,GO:0015893,GO:0043666,GO:0031226,GO:0055085,GO:0016021,GO:0042910,GO:0019888,GO:0000329,GO:0015893,GO:0042908,GO:0016787,GO:0043666,GO:0031226
OG0004764	MC873=1+	Integral membrane protein TmpA	UM848_13949,UM873_12205,UM873_15004	GO:0016021
OG0004765	MC848=1+	Unknown protein	UM848_13951,UM848_14843,UM873_12203	GO:0003677,GO:0034551,GO:0016021,GO:0043231,GO:0006468,GO:0004672,GO:0005524,GO:0005737,GO:0006351,GO:0008270,GO:0034551,GO:0003676,GO:0016021,GO:0004672,GO:0043231,GO:0006468,GO:0005524,GO:0005737,GO:0006351,GO:0008270
OG0004766	MC848=1+	Rieske domain-containing	UM848_14027,UM848_14376,UM873_13693	GO:0051537,GO:0055114,GO:0005975,GO:0046901,GO:0016491,GO:0030246,GO:0004553,GO:0004326,GO:0050660,GO:0032259,GO:0008168,GO:0005524,GO:0016810,GO:0051537,GO:0055114,GO:0016021,GO:0005975,GO:0046901,GO:0016491,GO:0030246,GO:0004553,GO:0004326,GO:0050660,GO:0032259,GO:0008168,GO:0005524
OG0004767	MC873=1+	Ubiquitin carboxyl-terminal hydrolase	UM848_14230,UM873_12438,UM873_13810	GO:0004843,GO:0006511,GO:0005737,GO:0016021,GO:0003899,GO:0008168,GO:0003676,GO:0016579,GO:0032774,GO:0032259,GO:0004843,GO:0006511,GO:0005737,GO:0016021,GO:0003899,GO:0008168,GO:0008270,GO:0003676,GO:0016579,GO:0032774,GO:0032259
OG0004768	MC873=1+	Inorganic pyrophosphatase	UM848_14239,UM873_13800,UM873_15231	GO:0004427,GO:0006796,GO:0005737,GO:0000287,GO:0043231,GO:0043269,GO:0016020,GO:0017062,GO:0033108,GO:0099106,GO:0005524,GO:0006091,GO:0004427,GO:0006796,GO:0005737,GO:0000287,GO:1905360,GO:0043269,GO:0031234,GO:0017062,GO:0099106,GO:0033108,GO:0098797,GO:0031683,GO:0043231,GO:0001664,GO:0035639,GO:0032555,GO:0007186,GO:0006091,GO:0016021,GO:0003924,GO:0032550,GO:0019001,GO:0030554,GO:0008144
OG0004769	MC873=1+	Glutathione-dependent formaldehyde-activating, GFA	UM848_14270,UM873_13051,UM873_13432	GO:0016846,GO:0046856,GO:0070823,GO:0140096,GO:0016773,GO:0016301,GO:0016575,GO:0005524,GO:0019773,GO:0016787,GO:0005737,GO:0005618,GO:0008270,GO:0016021,GO:0016491,GO:0006468,GO:0051603,GO:0055114,GO:0016846,GO:0046856,GO:0070823,GO:0140096,GO:0016773,GO:0016301,GO:0016575,GO:0005524,GO:0019773,GO:0016787,GO:0005737,GO:0016021,GO:0008270,GO:0016491,GO:0006468,GO:0051603,GO:0055114
OG0004770	MC873=1+	General substrate transporter,Lactose permease	UM848_14315,UM873_05252,UM873_12171	GO:0022857,GO:0055085,GO:0016021,GO:0008270,GO:0005634,GO:0008643,GO:0003677,GO:0006351,GO:0016627,GO:0031226,GO:0006629,GO:0020037,GO:0016887,GO:0055114,GO:0015672,GO:0005524,GO:0022857,GO:0055085,GO:0016021,GO:0008270,GO:0005634,GO:0008643,GO:0006351,GO:0003677,GO:0016627,GO:0031226,GO:0020037,GO:0006629,GO:0055114,GO:0016887,GO:0005524,GO:0015672,GO:0022857,GO:0055085,GO:0016021,GO:0016627,GO:…
OG0004771	MC873=1+	Acid-stable alpha-amylase,Unknown protein	UM848_14326,UM873_03218,UM873_06926	GO:0004556,GO:0016052,GO:0016021,GO:0005509,GO:0005576,GO:2001070,GO:0103025,GO:0008171,GO:0016021
OG0004772	MC873=1+	Unknown protein	UM848_14344,UM873_07855,UM873_13404
OG0004773	MC848=1+	Unknown protein	UM848_14358,UM848_15127,UM873_13639
OG0004774	MC848=1+	Similar to glucose-methanol-choline oxidoreductase:GMC oxidoreductase	UM848_14359,UM848_15126,UM873_13640	GO:0050660,GO:0055114,GO:0016614
OG0004775	MC848=1+	Eukaryotic translation initiation factor 3 subunit E	UM848_14360,UM848_15125,UM873_13641	GO:0071540,GO:0001732,GO:0003743,GO:0033290,GO:0016282,GO:0005634,GO:0003677,GO:0000502
OG0004776	MC848=1+	39S ribosomal protein L49, mitochondrial	UM848_14361,UM848_15124,UM873_13642	GO:0003735,GO:0006412,GO:0005840,GO:0016021,GO:0003735,GO:0006412,GO:0005840,GO:0016021,GO:0031362,GO:0031012,GO:0005615,GO:0042730,GO:0070527
OG0004777	MC848=1+	Cellular retinaldehyde-binding triple function	UM848_14362,UM848_15354,UM873_13643
OG0004778	MC848=1+	F-box domain-containing protein (Fragment)	UM848_14363,UM848_15355,UM873_13644	GO:0003677,GO:0006506,GO:0016021,GO:0017176,GO:0008233,GO:0006508
OG0004779	MC848=1+	Vacuolar protein sorting-associated protein 4	UM848_14364,UM848_15383,UM873_13645	GO:0005524,GO:0016192,GO:0005634,GO:0030329,GO:0000098,GO:0016021,GO:0007033,GO:0042219,GO:0016670,GO:0016787,GO:0055114
OG0004780	MC848=1+	General substrate transporter,MFS sugar transporter	UM848_14391,UM848_14991,UM873_14788	GO:0022857,GO:0055085,GO:0016021,GO:0008643,GO:0031226,GO:0015672,GO:0016705,GO:0005506,GO:0020037,GO:0015858,GO:0055114,GO:0022857,GO:0055085,GO:0016021,GO:0008643,GO:0031226,GO:0015672,GO:0016705,GO:0015858,GO:0055114,GO:0005506,GO:0020037,GO:0022857,GO:0055085,GO:0016021,GO:0008643,GO:0031226,GO:0015672,GO:0016705,GO:0055114,GO:0005506,GO:0020037
OG0004781	MC873=1+	Unknown protein	UM848_14398,UM873_08557,UM873_13720
OG0004782	MC873=1+	Major royal jelly protein-domain-containing protein	UM848_14533,UM873_13960,UM873_14645
OG0004783	MC873=1+	Pogo transposable element with ZNF domain,Unknown protein	UM848_14567,UM873_14054,UM873_14056	GO:0003676
OG0004784	MC873=1+	DNA excision repair protein ERCC-1	UM848_14629,UM873_07801,UM873_14163	GO:0003684,GO:0006281,GO:0005634,GO:0004519,GO:0090305,GO:0003684,GO:0006281,GO:0005634,GO:0004519,GO:0090305,GO:1990391,GO:0003697,GO:0004536,GO:0006312,GO:0034644,GO:0061982,GO:0003684,GO:0006281,GO:0005634,GO:0004519,GO:0090305,GO:1990391,GO:0003697,GO:0006312,GO:0034644,GO:0061982
OG0004785	MC873=1+	Ribosome biogenesis protein ERB1	UM848_14631,UM873_07803,UM873_14165	GO:0000463,GO:0030687,GO:0043021,GO:0000466,GO:0005730,GO:0005654,GO:0005688,GO:0046540,GO:0030686,GO:0000398,GO:0055029,GO:0006368,GO:0005737,GO:0016570,GO:0000463,GO:0030687,GO:0043021,GO:0000466,GO:0005730,GO:0005654,GO:0005688,GO:0046540,GO:0030686,GO:0005737,GO:0000398,GO:0000463,GO:0030687,GO:0043021,GO:0000466,GO:0005730,GO:0005654,GO:0030686,GO:0005688,GO:0046540,GO:0000398,GO:0055029,GO:…
OG0004786	MC873=1+	RWD domain-containing protein (Gir2),Rwd domain	UM848_14632,UM873_07804,UM873_14166	GO:0005844,GO:0002181,GO:0016491,GO:0055114
OG0004787	MC873=1+	24-dehydrocholesterol reductase,FAD-binding PCMH-type domain-containing protein,Related to 24-dehydrocholesterol reductase	UM848_14633,UM873_07805,UM873_14167	GO:0071949,GO:0055114,GO:0016021,GO:0008202,GO:0005737,GO:0016491,GO:0055085,GO:0071949,GO:0055114,GO:0016021,GO:0016491,GO:0071949,GO:0055114,GO:0016491
OG0004788	MC873=1+	Myo-inositol-phosphate synthase	UM848_14634,UM873_07806,UM873_14168	GO:0004512,GO:0006021,GO:0008654
OG0004789	MC873=1+	U1 snRNP-associated protein usp107	UM848_14635,UM873_07807,UM873_14169	GO:0050832,GO:0004061,GO:0045254,GO:0004742,GO:0016021,GO:0042742,GO:0034354,GO:0003723,GO:0019441,GO:0008199,GO:0016702,GO:0008270,GO:0042273,GO:0006096,GO:0007165,GO:0055114
OG0004790	MC873=1+	Dipeptidyl peptidase 3	UM848_14636,UM873_07808,UM873_14170	GO:0008239,GO:0006508,GO:0005737,GO:0008237,GO:0046872,GO:0055114,GO:0010181,GO:0016491
OG0004791	MC873=1+	Unknown protein	UM848_14637,UM873_07809,UM873_14171	GO:0016575,GO:1990483,GO:0004407,GO:0033698,GO:0016798,GO:0003678,GO:0061630,GO:0005829,GO:0000795,GO:0005509,GO:0061188,GO:0003677,GO:0061587,GO:0005524,GO:0061186,GO:0016021,GO:0031939,GO:0006367,GO:0007131,GO:0006289,GO:0032508,GO:0016567,GO:0005975,GO:0016575,GO:1990483,GO:0004407,GO:0033698,GO:0016798,GO:0061630,GO:0005509,GO:0005829,GO:0000795,GO:0061188,GO:0061587,GO:0061186,GO:0016021,GO:…
OG0004792	MC873=1+	BRCT-containing protein 1,Branched-chain-amino-acid aminotransferase	UM848_14638,UM873_07810,UM873_14172	GO:0052655,GO:0009082,GO:0052656,GO:0052654
OG0004793	MC873=1+	Branched-chain-amino-acid aminotransferase	UM848_14639,UM873_07811,UM873_14173	GO:0052655,GO:0009082,GO:0005634,GO:0052656,GO:0052654,GO:0016829,GO:0003677,GO:0052655,GO:0009082,GO:0043231,GO:0052656,GO:0052654,GO:0005737,GO:0016829,GO:0003677,GO:0006573,GO:0006551,GO:1901607
OG0004794	MC873=1+	ATP binding,SCY1 protein kinase	UM848_14640,UM873_07812,UM873_14174	GO:0004672,GO:0006468,GO:0016021,GO:0005524,GO:0070403
OG0004795	MC873=1+	BHLH domain-containing protein (Fragment),Helix-loop-helix DNA-binding domain-containing protein 4	UM848_14641,UM873_07813,UM873_14175	GO:0046983,GO:0006357,GO:0005634,GO:0006351,GO:0003677,GO:0016021,GO:0070403,GO:0000981,GO:0008270,GO:0016787,GO:0046983,GO:0006357,GO:0005634,GO:0006351,GO:0003677,GO:0070403,GO:0016021,GO:0000981,GO:0008270,GO:0016787
OG0004796	MC873=1+	Origin recognition complex subunit 1	UM848_14705,UM873_01654,UM873_14358	GO:0003682,GO:0006260,GO:0005634,GO:0003677,GO:0005524,GO:0000808,GO:0000785,GO:0033314,GO:0070013,GO:0016787,GO:0000781,GO:0003700,GO:0006259,GO:0006355,GO:0003682,GO:0006260,GO:0005634,GO:0003677,GO:0005524,GO:0000808,GO:0000785,GO:0033314,GO:0070013,GO:0016787,GO:0003700,GO:0006355
OG0004797	MC873=1+	Soluble quino protein glucose dehydrogenase	UM848_14706,UM873_01655,UM873_14359	GO:0003824,GO:0016021,GO:0006099,GO:0005509,GO:0005524,GO:0003824,GO:0016021,GO:0006468,GO:0005509,GO:0005524
OG0004798	MC873=1+	Adhesion regulating molecule	UM848_14707,UM873_14360,UM873_14597	GO:0005634,GO:0061133,GO:0010950,GO:0070628,GO:0043130,GO:0005737,GO:0000502,GO:0006511,GO:0005634,GO:0061133,GO:0010950,GO:0070628,GO:0043130,GO:0005737,GO:0000502,GO:0006511,GO:0008237
OG0004799	MC873=1+	Ribosomal protein L6e-domain-containing protein	UM848_14708,UM873_14361,UM873_14598	GO:0003735,GO:0005840,GO:0006412,GO:0046873,GO:0003723,GO:0005829,GO:1990904,GO:0016021,GO:0000027,GO:0030001,GO:0055085,GO:0003735,GO:0006412,GO:0005840,GO:0046873,GO:0003723,GO:0005829,GO:1990904,GO:0016021,GO:0000027,GO:0030001,GO:0055085
OG0004800	MC873=1+	MFS general substrate transporter	UM848_14709,UM873_14362,UM873_14599	GO:0055085,GO:0016021,GO:0008519,GO:0005886,GO:0046713,GO:0015696
OG0004801	MC873=1+	Unknown protein	UM848_14710,UM873_14363,UM873_14600
OG0004802	MC873=1+	Carrier domain-containing protein (Fragment),Related to nonribosomal peptide synthetase MxcG (Component of the myxochelin iron transport regulon)	UM848_14711,UM873_14364,UM873_14601	GO:0031177,GO:0008610,GO:0016021,GO:0005634,GO:0003824,GO:0006420,GO:0005737,GO:0019748,GO:0030246,GO:0055114,GO:0050661,GO:0006351,GO:0050660,GO:0008270,GO:0005524,GO:0003677,GO:0031177,GO:0008610,GO:0016021,GO:0005634,GO:0003824,GO:0006420,GO:0005737,GO:0019748,GO:0055114,GO:0050661,GO:0006351,GO:0050660,GO:0008270,GO:0005524,GO:0003677,GO:0032259,GO:0031177,GO:0008610,GO:0016021,GO:0005737,GO:…
OG0004803	MC873=1+	MFS general substrate transporter	UM848_14712,UM873_14365,UM873_14602	GO:0055085,GO:0016021,GO:0008519,GO:0005886,GO:0015696,GO:0071949,GO:0055114,GO:0006468,GO:0016491,GO:0004672,GO:0005524,GO:0055085,GO:0016021,GO:0008519,GO:0005886,GO:0015696,GO:0071949,GO:0055114,GO:0006468,GO:0016491,GO:0004672,GO:0005524,GO:0016787,GO:0055085,GO:0016021,GO:0008519,GO:0071949,GO:0005886,GO:0015696,GO:0055114,GO:0006468,GO:0016491,GO:0004672,GO:0004553,GO:0005975,GO:0005524
OG0004804	MC873=1+	3' exoribonuclease,Arginine-tRNA-protein transferase	UM848_14713,UM873_14366,UM873_14603	GO:0034473,GO:0000177,GO:0004057,GO:0071042,GO:0000176,GO:0034476,GO:0043928,GO:0034475,GO:0071038,GO:0016787,GO:0071035,GO:0000467,GO:0034427,GO:0071028,GO:0005840,GO:0016021,GO:0016598,GO:0034473,GO:0017091,GO:0000177,GO:0071042,GO:0000176,GO:0004057,GO:0034476,GO:0043928,GO:0034475,GO:0071038,GO:0071035,GO:0000467,GO:0016787,GO:0034427,GO:0005840,GO:0071028,GO:0016021,GO:0016598,GO:0043632,GO:…
OG0004805	MC873=1+	Unknown protein	UM848_14714,UM873_14367,UM873_14604
OG0004806	MC873=1+	Cytochrome c oxidase copper chaperone	UM848_14749,UM873_09796,UM873_14850	GO:0016531,GO:0005758,GO:0006825,GO:0015680,GO:1903136,GO:0018343,GO:0033617,GO:0004386,GO:0005829
OG0004807	MC873=1+	Mitochondrial cytochrome c	UM848_14803,UM873_04584,UM873_14512	GO:0020037,GO:0070469,GO:0022900,GO:0005739,GO:0009055,GO:0046872,GO:0031970,GO:0006119,GO:0009060,GO:0020037,GO:0070469,GO:0022900,GO:0005739,GO:0009055,GO:0046872,GO:0031970,GO:0006119,GO:0009060,GO:0016021
OG0004808	MC848=1+	RNA-binding La domain containing protein,RNA-binding La domain-containing protein	UM848_14850,UM848_15387,UM873_15358	GO:1990904,GO:0006396,GO:0003723,GO:0005634,GO:0071949
OG0004809	MC848=1+	Alpha-L RNA-binding motif	UM848_14851,UM848_15388,UM873_15359	GO:0015935,GO:0003735,GO:0006412,GO:0003723,GO:0004525,GO:0005761,GO:0004222,GO:0098798,GO:0045903,GO:0090502,GO:0006396,GO:0006508,GO:0015935,GO:0003735,GO:0006412,GO:0019843,GO:0004525,GO:0005761,GO:0004222,GO:0098798,GO:0045903,GO:0090502,GO:0006396,GO:0006508
OG0004810	MC848=1+	Ribonuclease III	UM848_14852,UM848_15381,UM873_15347	GO:0004525,GO:0090502,GO:0006396,GO:0003723
OG0004811	MC848=1+	TOG domain-containing protein	UM848_14853,UM848_14947,UM873_14155
OG0004812	MC848=1+	Plant basic secretory,Related to pathogenesis-related protein NtPRp27	UM848_14854,UM848_14948,UM873_14154	GO:0022904,GO:0003677
OG0004813	MC848=1+	Rho GTPase-activating protein 15	UM848_14855,UM848_14949,UM873_14153	GO:0007165,GO:0046872,GO:0005737,GO:0016021,GO:0043087
OG0004814	MC873=1+	Vegetative incompatibility protein HET-E-1,WD repeat-containing protein, putative	UM848_14954,UM873_09421,UM873_14610	GO:0009116,GO:0003824,GO:0005634,GO:0008270,GO:0016021,GO:0003677,GO:0022857,GO:0034035,GO:0032559,GO:0009150,GO:0006351,GO:0043168,GO:0008144,GO:0051537,GO:0006468,GO:0007165,GO:0005975,GO:0055085,GO:0006355,GO:0055114,GO:0009116,GO:0003824,GO:0005634,GO:0016021,GO:0008270,GO:0003677,GO:0034035,GO:0022857,GO:0032559,GO:0009150,GO:0006351,GO:0043168,GO:0008144,GO:0051537,GO:0006468,GO:0007165,GO:…
OG0004815	MC873=1+	Unknown protein	UM848_14961,UM873_07115,UM873_14770
OG0004816	MC873=1+	E3 ubiquitin-protein ligase,Related to RING-like zinc finger protein ZIN	UM848_14964,UM873_07112,UM873_14773	GO:0016021,GO:0016021,GO:0004349,GO:0006561,GO:0016310,GO:0005737,GO:0016491,GO:0055114,GO:0004672,GO:0004806,GO:0003723,GO:0005524,GO:0006464,GO:0016042
OG0004817	MC873=1+	Unknown protein	UM848_14965,UM873_07111,UM873_14774	GO:0016021
OG0004818	MC873=1+	Hsc70 cochaperone	UM848_14966,UM873_01559,UM873_14775	GO:0072380,GO:0006620,GO:0060090,GO:0009408,GO:0003684,GO:0016020,GO:1903646,GO:0030433,GO:0006289,GO:0072380,GO:0006620,GO:0060090,GO:0009408,GO:0046872,GO:0003684,GO:0016020,GO:1903646,GO:0030433,GO:0006289
OG0004819	MC873=1+	Translation machinery-associated protein 20	UM848_14967,UM873_01558,UM873_14776	GO:0003723,GO:0005737
OG0004820	MC873=1+	Histone-lysine N-methyltransferase	UM848_14968,UM873_01557,UM873_14777	GO:0018024,GO:0034968,GO:0005694,GO:0005634,GO:0008270,GO:0005850,GO:0005829,GO:0016021,GO:0003924,GO:0005525,GO:0003951,GO:0045903,GO:0004553,GO:0001731,GO:0005975,GO:0016310,GO:0003743,GO:0000049,GO:0046873,GO:0004672,GO:0005524,GO:0018023,GO:0003677,GO:0030001,GO:0055085,GO:0035556
OG0004821	MC873=1+	Nucleolar	UM848_14969,UM873_01556,UM873_14778	GO:0030688,GO:0006364
OG0004822	MC873=1+	Glucan-beta-glucosidase	UM848_14970,UM873_01555,UM873_14779	GO:0004553,GO:0005975,GO:0009277,GO:0031505,GO:0042123,GO:0009986,GO:0005576,GO:0005634,GO:0000981,GO:0006357,GO:0008270,GO:0016021,GO:0004553,GO:0005975,GO:0009277,GO:0031505,GO:0042123,GO:0009986,GO:0005576,GO:0005634,GO:0000981,GO:0016021,GO:0006357,GO:0008270
OG0004823	MC873=1+	Mitochondrial carrier	UM848_14971,UM873_01554,UM873_14780	GO:0016021,GO:0022857,GO:0055085
OG0004824	MC873=1+	Sphingoid long-chain base transporter RSB1	UM848_14972,UM873_01553,UM873_14781	GO:0016021
OG0004825	MC873=1+	Transcriptional regulatory protein moc3	UM848_14973,UM873_01552,UM873_14782	GO:0000981,GO:0006357,GO:0005634,GO:0008270
OG0004826	MC873=1+	Mitochondrial import inner membrane translocase subunit tim54,Mitochondrial import inner membrane translocase subunit	UM848_14974,UM873_01551,UM873_14783	GO:0015031,GO:0005743,GO:0016021,GO:0102483,GO:0030245,GO:0016021,GO:0008422,GO:0005743,GO:0015031
OG0004827	MC873=1+	General substrate transporter	UM848_14975,UM873_01550,UM873_14784	GO:0022857,GO:0055085,GO:0016021,GO:0008643,GO:0000030,GO:0031226,GO:0097502,GO:0015672,GO:0022857,GO:0055085,GO:0016021,GO:0008643,GO:0000030,GO:0097502,GO:0031226,GO:0015672
OG0004828	MC873=1+	Choline-sulfatase,Unknown protein	UM848_15123,UM873_14983,UM873_15381	GO:0008484,GO:0005975,GO:0005634,GO:0055085,GO:0016021,GO:0102148,GO:0006357,GO:0004563,GO:0000981,GO:0008270,GO:0008484,GO:0006357,GO:0005634,GO:0102148,GO:0004563,GO:0000981,GO:0008270,GO:0005975
OG0004829	MC873=1+	Unknown protein	UM848_15130,UM873_07108,UM873_14985
OG0004830	MC873=1+	Substrate-specific transmembrane transporter	UM848_15187,UM873_12803,UM873_15075	GO:0022857,GO:0055085,GO:0016021,GO:0004665,GO:0008977,GO:0005623,GO:0008643,GO:0033588,GO:0051594,GO:0010255,GO:0006571,GO:0051597,GO:0001887,GO:0050787,GO:0055114,GO:0015698,GO:0002098,GO:0022857,GO:0055085,GO:0016021,GO:0102202,GO:0102205,GO:0008643,GO:0102203,GO:0005623,GO:0016906,GO:0051594,GO:0031226,GO:0033588,GO:0010255,GO:0004665,GO:0008977,GO:0016126,GO:0030259,GO:0006571,GO:0006914,GO:…
OG0004831	MC873=1+	Glyoxalase/Bleomycin resistance protein/Dihydroxybiphenyl dioxygenase	UM848_15216,UM873_09528,UM873_15109	GO:0051213,GO:0055114,GO:0004462,GO:0000413,GO:0006457,GO:0046872,GO:0003755,GO:0016701,GO:0016787,GO:0051213,GO:0055114,GO:0005840,GO:0004462,GO:0000413,GO:0006457,GO:0046872,GO:0003755,GO:0016787
OG0004832	MC873=1+	Zinc finger LIM-type protein	UM848_15316,UM873_15227,UM873_15244	GO:0046872
OG0004833	MC873=1+	Aldo/keto reductase,Major facilitator superfamily domain-containing protein	UM848_15317,UM873_15226,UM873_15245	GO:0016021
OG0004834	MC873=1+	Actin cytoskeleton organization,Basic proline-rich	UM848_15318,UM873_15225,UM873_15246	GO:0003779,GO:0001505,GO:0030479,GO:0007186,GO:0005884,GO:0004969,GO:0005199,GO:0006260,GO:0016021,GO:0051103,GO:0017116,GO:0022616,GO:0017108,GO:0003910,GO:0006996,GO:0051666,GO:0044396,GO:0071897,GO:0030048,GO:0006310,GO:0044877,GO:0003677,GO:0005524,GO:0015031,GO:0017048,GO:0006897,GO:0022607,GO:0055085,GO:0003779,GO:0001505,GO:0030479,GO:0007186,GO:0005884,GO:0004969,GO:0005199,GO:0051103,GO:…
OG0004835	MC873=1+	Glycoside hydrolase	UM848_15385,UM873_01275,UM873_15355	GO:0008061,GO:0016021,GO:0055085,GO:0015267,GO:0055114,GO:0016787,GO:0016491,GO:0016021,GO:0015267,GO:0055085,GO:0032040,GO:0016787,GO:0055114,GO:0008061,GO:0016491
OG0004836	MC873=1+	Cullin, a subunit of E3 ubiquitin ligase,Unknown protein	UM848_15386,UM873_01276,UM873_15354	GO:0016874,GO:0016021
OG0005149	MC848=2+	Unknown protein	UM848_00804,UM848_02617
OG0005216	MC848=2+	Unknown protein	UM848_00966,UM848_01588	GO:0030246,GO:0006517,GO:0005829,GO:0016787,GO:0006516,GO:0005634,GO:0006515,GO:0008080,GO:0016021
OG0005264	MC848=2+	NADH-ubiquinone oxidoreductase complex 1/LYR family protein,Probable NADH-ubiquinone oxidoreductase complex 1/LYR family protein	UM848_01087,UM848_04606
OG0005265	MC848=2+	Unknown protein	UM848_01122,UM848_04572
OG0005932	MC848=2+	Unknown protein	UM848_02963,UM848_04062
OG0005933	MC848=2+	Unknown protein	UM848_02964,UM848_04063	GO:0002223,GO:0005796,GO:0005201,GO:0070701,GO:0004672,GO:0016266,GO:0070062,GO:0005524,GO:0048015,GO:0005886,GO:0016021,GO:0006468
OG0008246	MC848=2+	Unknown protein	UM848_08879,UM848_09659	GO:0000030,GO:0097502,GO:0005876,GO:0006486,GO:0000940,GO:0051721,GO:0000922,GO:0004864,GO:0005813,GO:0032515,GO:0016021,GO:0000030,GO:0097502,GO:0016021,GO:0006486,GO:0004407,GO:0016575
OG0008769	MC848=2+	Unknown protein	UM848_10120,UM848_13298
OG0009194	MC848=2+	LysR family regulatory protein, putative	UM848_11172,UM848_15304	GO:0016747
OG0010167	MC848=2+	GH16 domain-containing protein (Fragment),Unknown protein	UM848_13596,UM848_14892	GO:0004553,GO:0005975,GO:0016021,GO:0016747
OG0010899	MC873=2+	Unknown protein	UM873_05380,UM873_10444
OG0010900	MC873=2+	Alpha-mannosyltransferase	UM873_10893,UM873_13083	GO:0016757,GO:0016021,GO:0033617,GO:0005739,GO:0070013,GO:0016757,GO:0016021,GO:0033617,GO:0005759
OG0010901	MC873=2+	Unknown protein	UM873_10883,UM873_13093	GO:0000981,GO:0006357,GO:0005634,GO:0008270,GO:0016021
OG0010902	MC873=2+	BTB domain-containing protein	UM873_06267,UM873_06268
OG0010903	MC873=2+	Unknown protein	UM873_05690,UM873_14935	GO:0042720
OG0010904	MC873=2+	Glucosamine 6-phosphate N-acetyltransferase	UM873_02470,UM873_10978	GO:0004343,GO:0006048,GO:0005840
OG0010905	MC873=2+	MFS domain-containing protein (Fragment),Unknown protein	UM873_05253,UM873_12170	GO:0022857,GO:0055085,GO:0016021,GO:0008270,GO:0005634,GO:0006351,GO:0003677,GO:0031226,GO:0008643,GO:0015672
OG0010906	MC873=2+	Unknown protein	UM873_02789,UM873_02790	GO:0016021,GO:0032784,GO:0006357
OG0010907	MC873=2+	Protein kinase domain-containing protein (Fragment),Protein kinase domain-containing protein	UM873_02798,UM873_02799	GO:0004672,GO:0006468,GO:0005524,GO:0004672,GO:0006468,GO:0005524,GO:0000105,GO:0004636,GO:0004635,GO:0004399,GO:0051287,GO:0008270,GO:0055114
OG0010908	MC873=2+	Unknown protein	UM873_02584,UM873_07784	GO:0055114,GO:0015035,GO:0005623,GO:0045454,GO:0009055,GO:0006091
OG0010909	MC873=2+	Unknown protein	UM873_01419,UM873_03710
OG0010910	MC873=2+	Unknown protein	UM873_10151,UM873_10713

## Sheet: MC848_ShinyGO_enrichment_KEGG
Supplementary Table S1. List of MC848-enriched pathways detected using ShinyGO.
Enrichment FDR	Functional KEGG Category	GO terms
3.86641927655335e-11	Metabolic pathways	GO:0006777 GO:0033014 GO:0008483 GO:0004619 GO:0004801 GO:0003882 GO:0004316 GO:0004559 GO:0016307 GO:0004450 GO:0003896 GO:0006631 GO:0006271 GO:0004370 GO:0006536 GO:0000162 GO:0004623 GO:0006120 GO:0008299 GO:0019432 GO:0006108 GO:0004807 GO:0005623 GO:0004325 GO:0004802 GO:0000506 GO:0003844 GO:0004017 GO:0006646 GO:0004601 GO:0005789 GO:0004076 GO:0004489 GO:0006783 GO:0004749 GO:0031177 GO:…
1.9209995951618e-05	Carbon metabolism	GO:0004619 GO:0004801 GO:0004450 GO:0006108 GO:0004807 GO:0004802 GO:0004489 GO:0004749 GO:0003995 GO:0019752 GO:0004742 GO:0006000 GO:0051410 GO:0003994 GO:0042579 GO:0005975 GO:0004372 GO:0030170 GO:0006083 GO:0000287 GO:0030060 GO:0003872
0.000247032619567361	DNA replication	GO:0006275 GO:0003910 GO:0003896 GO:0006271 GO:0016070 GO:0051570 GO:0008622 GO:0006270 GO:0006260
0.00155417155185523	Biosynthesis of secondary metabolites	GO:0046185 GO:0033014 GO:0004619 GO:0004801 GO:0004096 GO:0004622 GO:0004450 GO:0006536 GO:0000162 GO:0008299 GO:0004807 GO:0004325 GO:0004802 GO:0003844 GO:0004017 GO:0004601 GO:0008061 GO:0006783 GO:0004749 GO:0009086 GO:0003995 GO:0016407 GO:0046835 GO:0045493 GO:0016114 GO:0020037 GO:0016773 GO:0006809 GO:0004742 GO:0006000 GO:0016310 GO:0004459 GO:0003994 GO:0006569 GO:0004418 GO:0042579 GO:…
0.00155417155185523	Microbial metabolism in diverse environments	GO:0004619 GO:0004801 GO:0004096 GO:0004450 GO:0006108 GO:0004807 GO:0004802 GO:0004489 GO:0004749 GO:0019752 GO:0020037 GO:0004742 GO:0006000 GO:0004459 GO:0003994 GO:0042579 GO:0005975 GO:0004372 GO:0030170 GO:0006083 GO:0000287 GO:0030060 GO:0003872 GO:0006401
0.00155417155185523	Nucleotide excision repair	GO:0006289 GO:0006275 GO:0003910 GO:0006284 GO:0006271 GO:0031461 GO:0051570 GO:0008622 GO:0006260
0.00226718001896909	Ribosome biogenesis in eukaryotes	GO:0015030 GO:0000184 GO:0007623 GO:0001682 GO:0006413 GO:0001522 GO:0032040 GO:0005643 GO:0030515 GO:0006606
0.00226718001896909	RNA transport	GO:0003743 GO:0001510 GO:0005654 GO:0000289 GO:0000184 GO:0006446 GO:0017056 GO:0001682 GO:0005851 GO:0016071 GO:0005852 GO:0032153 GO:0005643 GO:0006606
0.00426124914837428	Glycosylphosphatidylinositol(GPI)-anchor biosynthesis	GO:0000506 GO:0008484 GO:0017176 GO:0016746 GO:0000030
0.00578746986175566	Mismatch repair	GO:0006275 GO:0003910 GO:0006271 GO:0000790 GO:0051570 GO:0006260
0.00621013296463457	Homologous recombination	GO:0051276 GO:0003678 GO:0006271 GO:0009432 GO:0031047 GO:0006260 GO:0000724
0.00756896573103223	Terpenoid backbone biosynthesis	GO:0008299 GO:0034613 GO:0016114 GO:0016310 GO:0010340 GO:0016765 GO:0001735
0.00756896573103223	Base excision repair	GO:0006275 GO:0003910 GO:0008534 GO:0006271 GO:0004844 GO:0008622
0.00822596834627304	Pyruvate metabolism	GO:0006108 GO:0004802 GO:0004742 GO:0004459 GO:0042579 GO:0006083 GO:0000287 GO:0030060
0.0152465898391804	Glycolysis / Gluconeogenesis	GO:0004619 GO:0004807 GO:0004802 GO:0004742 GO:0006000 GO:0004459 GO:0006083 GO:0000287 GO:0003872
0.0241318227676942	Glyoxylate and dicarboxylate metabolism	GO:0004096 GO:0019752 GO:0003994 GO:0042579 GO:0004372 GO:0030060
0.0247973179934513	Citrate cycle (TCA cycle)	GO:0004450 GO:0004802 GO:0004742 GO:0003994 GO:0042579 GO:0030060
0.0275736056776192	Taurine and hypotaurine metabolism	GO:0006536 GO:0006805 GO:0004351
0.0275736056776192	Biotin metabolism	GO:0004316 GO:0004076 GO:0004312
0.0293743102345707	Inositol phosphate metabolism	GO:0016307 GO:0004807 GO:0016324 GO:0016780 GO:0006401 GO:0004430
0.0301791673267003	Glycerophospholipid metabolism	GO:0003882 GO:0004623 GO:0006646 GO:0004630 GO:0009395 GO:0008654 GO:0016780
0.0301791673267003	Biosynthesis of amino acids	GO:0004619 GO:0004801 GO:0004450 GO:0000162 GO:0004807 GO:0004749 GO:0009086 GO:0051410 GO:0003994 GO:0004372 GO:0030170 GO:0004834 GO:0000287 GO:0003872
0.0301791673267003	RNA degradation	GO:0000932 GO:0000289 GO:0009451 GO:0016071 GO:0005759 GO:0004386 GO:0016853 GO:0015074
0.034045197699315	SNARE interactions in vesicular transport	GO:0010008 GO:0000149 GO:0006612 GO:0005484 GO:0005770
0.0353711304104902	Butanoate metabolism	GO:0006536 GO:0009450 GO:0004351
0.0353711304104902	Porphyrin and chlorophyll metabolism	GO:0033014 GO:0004325 GO:0006783 GO:0006826 GO:0004418
0.0372753678889192	Other glycan degradation	GO:0004560 GO:0006516 GO:0006013
0.0372753678889192	mRNA surveillance pathway	GO:0031123 GO:0003747 GO:0005654 GO:0003727 GO:0000289 GO:0043631 GO:0006397 GO:0016071
0.0372753678889192	Protein export	GO:0030942 GO:0008233 GO:0051604 GO:0030176 GO:0005047
0.0412025725485538	Pentose phosphate pathway	GO:0004801 GO:0004749 GO:0006000 GO:0005975 GO:0003872
0.0439604090303938	Fatty acid metabolism	GO:0004316 GO:0006631 GO:0046914 GO:0003995 GO:0001676 GO:0004312
0.0457330146881218	Circadian rhythm - plant	GO:0007623 GO:0010243 GO:0031146 GO:0032091

## Sheet: MC873_ShinyGO_enrichment_KEGG
Supplementary Table S1. List of MC873-enriched pathways detected using ShinyGO.
Enrichment FDR	Functional KEGG Category	GO terms
2.91246364442243e-10	Metabolic pathways	GO:0033014 GO:0001887 GO:0004047 GO:0004334 GO:0000221 GO:0004665 GO:0005992 GO:0004635 GO:0006561 GO:0000105 GO:0006739 GO:0004476 GO:0009073 GO:0009059 GO:0004467 GO:0000773 GO:0000162 GO:0006644 GO:0016126 GO:0051260 GO:0016620 GO:0019632 GO:0004375 GO:0006551 GO:0005623 GO:0004764 GO:0006506 GO:0003949 GO:0004601 GO:0005789 GO:0005976 GO:0006555 GO:0044249 GO:0031177 GO:0009423 GO:0016857 GO:…
0.000885633161706565	Biosynthesis of secondary metabolites	GO:0033014 GO:0004096 GO:0004635 GO:0006546 GO:0006561 GO:0000105 GO:0006739 GO:0004476 GO:0009073 GO:0000162 GO:0016126 GO:0016620 GO:0019632 GO:0006551 GO:0004764 GO:0003949 GO:0004601 GO:0008061 GO:0044249 GO:0009423 GO:0009086 GO:0006021 GO:0016407 GO:0004449 GO:0045493 GO:0008898 GO:0020037 GO:0016773 GO:0051973 GO:0004742 GO:0042578 GO:0016310 GO:0004563 GO:0033528 GO:0019566 GO:0048027 GO:…
0.000885633161706565	Biosynthesis of amino acids	GO:0004665 GO:0004635 GO:0000105 GO:0006739 GO:0009073 GO:0000162 GO:0016620 GO:0019632 GO:0003949 GO:0044249 GO:0009423 GO:0009086 GO:0004449 GO:0048027 GO:0004332 GO:0008652 GO:0003984 GO:0030170 GO:0000287 GO:0004399
0.00204720153522502	Peroxisome	GO:0004096 GO:0006739 GO:0004467 GO:0006551 GO:0004784 GO:0006801 GO:0030976 GO:0016627 GO:0001676 GO:0005052
0.00487935005304688	Ribosome biogenesis in eukaryotes	GO:0000184 GO:0005956 GO:0006413 GO:0006396 GO:0008134 GO:0032040 GO:0005643 GO:0030515 GO:0019887 GO:0006606
0.00511443704941242	Cysteine and methionine metabolism	GO:0009086 GO:0008898 GO:0033528 GO:0004013 GO:0010309 GO:0019509 GO:0042579 GO:0008652 GO:0030170 GO:0043167
0.00511443704941242	Glycosylphosphatidylinositol(GPI)-anchor biosynthesis	GO:0009059 GO:0006506 GO:0008484 GO:0016746 GO:0000030
0.00511443704941242	Microbial metabolism in diverse environments	GO:0004334 GO:0004096 GO:0006739 GO:0051260 GO:0006555 GO:0044249 GO:0004449 GO:0020037 GO:0051973 GO:0004742 GO:0042578 GO:0048027 GO:0004332 GO:0004020 GO:0019419 GO:0042579 GO:0008652 GO:0005975 GO:0030170 GO:0004347 GO:0004411 GO:0000287 GO:0006401
0.00511443704941242	Carbon metabolism	GO:0004047 GO:0006739 GO:0051260 GO:0004375 GO:0006555 GO:0044249 GO:0004449 GO:0004371 GO:0004742 GO:0042578 GO:0048027 GO:0004332 GO:0042579 GO:0005975 GO:0030170 GO:0004347 GO:0000287
0.00620562091121509	Sulfur metabolism	GO:0000103 GO:0009086 GO:0004020 GO:0019419 GO:0030170 GO:0006401
0.00682572106124081	Amino sugar and nucleotide sugar metabolism	GO:0004476 GO:0008061 GO:0016857 GO:0045493 GO:0016773 GO:0004563 GO:0019566 GO:0004343 GO:0046373 GO:0004347 GO:0044237
0.0073394937784934	2-Oxocarboxylic acid metabolism	GO:0016709 GO:0006739 GO:0016620 GO:0004449 GO:0048027 GO:0006569 GO:0008652 GO:0003984
0.00768605905497406	Histidine metabolism	GO:0004635 GO:0000105 GO:0003949 GO:0004399
0.00768605905497406	Aminoacyl-tRNA biosynthesis	GO:0004812 GO:0004816 GO:0004831 GO:0004830 GO:0000049 GO:0006433 GO:0004827
0.00868818758644902	Other glycan degradation	GO:0004560 GO:0006516 GO:0004563 GO:0004348
0.0110123082173206	Phagosome	GO:0000221 GO:0044267 GO:0045298 GO:0009678 GO:0045324 GO:0051258 GO:0005770 GO:0015078
0.0113693035474605	SNARE interactions in vesicular transport	GO:0030133 GO:0000149 GO:0006612 GO:0005484 GO:0045324 GO:0005770
0.0169893719012781	Circadian rhythm - plant	GO:0005956 GO:0019904 GO:0008134 GO:0003690 GO:0019887
0.0368332746803355	Inositol phosphate metabolism	GO:0044267 GO:0006021 GO:0016780 GO:0004512 GO:0004435 GO:0006401
0.0368332746803355	RNA transport	GO:0003743 GO:0005654 GO:0000184 GO:0017056 GO:0016071 GO:0005852 GO:0032153 GO:0016925 GO:0005643 GO:0003724 GO:0006606

## Sheet: MC848 specific orthogroups
Supplementary Table S1. MC848-specific orthogroups
Orthogroup_ID	GeneID contained in the orthogroup	Functional description	Ontology terms
OG0005149	UM848_00804,UM848_02617	Unknown protein
OG0005216	UM848_00966,UM848_01588	Unknown protein	GO:0030246,GO:0006517,GO:0005829,GO:0016787,GO:0006516,GO:0005634,GO:0006515,GO:0008080,GO:0016021
OG0005264	UM848_01087,UM848_04606	NADH-ubiquinone oxidoreductase complex 1/LYR family protein,Probable NADH-ubiquinone oxidoreductase complex 1/LYR family protein
OG0005265	UM848_01122,UM848_04572	Unknown protein
OG0005932	UM848_02963,UM848_04062	Unknown protein
OG0005933	UM848_02964,UM848_04063	Unknown protein	GO:0002223,GO:0005796,GO:0005201,GO:0070701,GO:0004672,GO:0016266,GO:0070062,GO:0005524,GO:0048015,GO:0005886,GO:0016021,GO:0006468
OG0008246	UM848_08879,UM848_09659	Unknown protein	GO:0000030,GO:0097502,GO:0005876,GO:0006486,GO:0000940,GO:0051721,GO:0000922,GO:0004864,GO:0005813,GO:0032515,GO:0016021,GO:0000030,GO:0097502,GO:0016021,GO:0006486,GO:0004407,GO:0016575
OG0008769	UM848_10120,UM848_13298	Unknown protein
OG0009194	UM848_11172,UM848_15304	LysR family regulatory protein, putative	GO:0016747
OG0010167	UM848_13596,UM848_14892	GH16 domain-containing protein (Fragment),Unknown protein	GO:0004553,GO:0005975,GO:0016021,GO:0016747

## Sheet: MC873 specific orthogroups
Supplementary Table S1. MC873-specific orthogroups
Orthogroup_ID	GeneID contained in the orthogroup	Functional description	Ontology terms
OG0010899	UM873_05380,UM873_10444	Unknown protein
OG0010900	UM873_10893,UM873_13083	Alpha-mannosyltransferase	GO:0016757,GO:0016021,GO:0033617,GO:0005739,GO:0070013,GO:0016757,GO:0016021,GO:0033617,GO:0005759
OG0010901	UM873_10883,UM873_13093	Unknown protein	GO:0000981,GO:0006357,GO:0005634,GO:0008270,GO:0016021
OG0010902	UM873_06267,UM873_06268	BTB domain-containing protein
OG0010903	UM873_05690,UM873_14935	Unknown protein	GO:0042720
OG0010904	UM873_02470,UM873_10978	Glucosamine 6-phosphate N-acetyltransferase	GO:0004343,GO:0006048,GO:0005840
OG0010905	UM873_05253,UM873_12170	MFS domain-containing protein (Fragment),Unknown protein	GO:0022857,GO:0055085,GO:0016021,GO:0008270,GO:0005634,GO:0006351,GO:0003677,GO:0031226,GO:0008643,GO:0015672
OG0010906	UM873_02789,UM873_02790	Unknown protein	GO:0016021,GO:0032784,GO:0006357
OG0010907	UM873_02798,UM873_02799	Protein kinase domain-containing protein (Fragment),Protein kinase domain-containing protein	GO:0004672,GO:0006468,GO:0005524,GO:0004672,GO:0006468,GO:0005524,GO:0000105,GO:0004636,GO:0004635,GO:0004399,GO:0051287,GO:0008270,GO:0055114
OG0010908	UM873_02584,UM873_07784	Unknown protein	GO:0055114,GO:0015035,GO:0005623,GO:0045454,GO:0009055,GO:0006091
OG0010909	UM873_01419,UM873_03710	Unknown protein
OG0010910	UM873_10151,UM873_10713	Unknown protein
